# Supplementary material for: N-(3-Chloro-4-methyl­phen­yl)maleamic acid
Source: Acta Crystallogr Sect E Struct Rep Online. 2012 Feb 29;68(Pt 3):o889. doi: 10.1107/S1600536812007842 (PMC3297936; doi:10.1107/S1600536812007842)
Supplement: Supplementary file 2 [file e-68-0o889-Isup2.hkl]

# 
# h,k,l, Fc-squared, Fo-squared, sigma(Fo-squared) and status flag 
# 
data_I
_shelx_title ' CM25 P21/C' 
_shelx_refln_list_code          4 
_shelx_F_calc_maximum      293.78 
_exptl_crystal_F_000       496.00 
_reflns_d_resolution_high  0.8002 
 
loop_ 
 _symmetry_equiv_pos_as_xyz 
 'x, y, z' 
 '-x, y+1/2, -z+1/2' 
 '-x, -y, -z' 
 'x, -y-1/2, z-1/2' 
 
_cell_length_a     9.0050 
_cell_length_b    13.4910 
_cell_length_c     8.7570 
_cell_angle_alpha  90.000 
_cell_angle_beta   97.910 
_cell_angle_gamma  90.000 
 
_shelx_F_squared_multiplier     1.000 
 
loop_ 
 _refln_index_h 
 _refln_index_k 
 _refln_index_l 
 _refln_F_squared_calc 
 _refln_F_squared_meas 
 _refln_F_squared_sigma 
 _refln_observed_status 
   2   0   0     3442.21     3458.49     11.16 o 
   3   0   0       96.64       77.28      2.12 o 
   4   0   0     1118.52     1064.81      8.89 o 
   5   0   0     1900.64     1897.31     13.46 o 
   6   0   0       11.51       13.43      1.44 o 
   7   0   0       14.26       18.75      1.84 o 
   8   0   0       18.66       20.11      1.41 o 
   9   0   0      381.71      409.17     11.03 o 
  10   0   0       39.31       33.93      3.13 o 
  11   0   0      110.58       96.89      5.16 o 
   2   1   0     2234.44     2291.05     28.12 o 
   3   1   0     3612.62     3595.01     21.59 o 
   4   1   0      210.91      203.42      2.18 o 
   5   1   0        0.20        1.20      0.41 o 
   6   1   0        2.49        3.17      0.48 o 
   7   1   0      464.04      445.17      7.86 o 
   8   1   0        0.36        0.40      0.58 o 
   9   1   0        5.02        8.99      1.12 o 
  10   1   0       49.04       60.19      2.42 o 
  11   1   0        0.01       -1.17      1.17 o 
   0   2   0       39.60       59.04      1.36 o 
   1   2   0     5241.39     5361.30     38.74 o 
   2   2   0     1064.88      998.47      3.22 o 
   3   2   0        5.90        2.36      0.28 o 
   4   2   0     1099.22     1007.58      4.61 o 
   5   2   0      487.16      459.03      5.23 o 
   6   2   0       33.26       33.42      1.18 o 
   7   2   0       29.38       29.66      1.47 o 
   8   2   0        1.86        0.36      0.65 o 
   9   2   0       86.97       95.05      3.20 o 
  10   2   0       30.92       32.28      1.72 o 
  11   2   0        0.02        0.42      1.14 o 
   1   3   0     1345.77     1303.50      5.25 o 
   2   3   0      575.04      599.62      4.04 o 
   3   3   0      522.28      542.00      3.62 o 
   4   3   0      502.75      548.27      6.39 o 
   5   3   0      202.57      203.94      2.47 o 
   6   3   0      433.43      453.32      6.70 o 
   7   3   0        0.94        0.50      0.54 o 
   8   3   0       49.95       52.25      4.59 o 
   9   3   0        1.37       -1.11      1.74 o 
  10   3   0       27.43       23.45      2.78 o 
   0   4   0      463.82      540.67     10.56 o 
   1   4   0     2353.86     2541.79     12.53 o 
   2   4   0     3915.07     4060.66     57.62 o 
   3   4   0       66.71       74.03      1.73 o 
   4   4   0       34.02       36.89      1.15 o 
   5   4   0      173.03      166.17      7.92 o 
   6   4   0      167.91      172.64      3.62 o 
   7   4   0       49.78       50.84      1.99 o 
   8   4   0      179.23      176.10      5.97 o 
   9   4   0       16.99       16.97      2.31 o 
  10   4   0       20.75       17.59      2.49 o 
   1   5   0     1020.80     1188.50      3.99 o 
   2   5   0      568.13      594.41      3.53 o 
   3   5   0     1495.40     1695.37     12.98 o 
   4   5   0      148.02      134.03      2.23 o 
   5   5   0      176.89      201.68      8.74 o 
   6   5   0      119.35      113.86      2.82 o 
   7   5   0       75.04       78.82      4.03 o 
   8   5   0      302.82      294.71      7.89 o 
   9   5   0       42.78       46.54      3.66 o 
  10   5   0        0.34       -1.67      1.80 o 
   0   6   0     1379.20     1483.04      6.74 o 
   1   6   0      859.67      933.38      3.85 o 
   2   6   0      195.09      213.61      1.96 o 
   3   6   0      900.54      966.10      7.41 o 
   4   6   0      565.47      586.87      5.72 o 
   5   6   0       16.89       17.73      1.04 o 
   6   6   0      269.95      261.87      4.42 o 
   7   6   0      367.66      363.77      7.28 o 
   8   6   0        1.25        1.79      1.58 o 
   9   6   0       36.20       39.70      3.38 o 
  10   6   0       30.66       29.87      3.25 o 
   1   7   0      324.74      333.55      2.49 o 
   2   7   0      154.48      146.46      1.72 o 
   3   7   0     1481.56     1530.38      6.67 o 
   4   7   0       63.95       75.32      1.71 o 
   5   7   0        1.01        2.04      0.64 o 
   6   7   0      748.44      765.57      9.62 o 
   7   7   0      175.52      177.87      4.03 o 
   8   7   0      300.74      301.09      8.60 o 
   9   7   0        8.39        5.31      1.82 o 
  10   7   0        3.09        6.78      2.19 o 
   0   8   0      182.57      220.29      3.04 o 
   1   8   0      725.00      709.92      3.84 o 
   2   8   0        0.15        0.50      0.44 o 
   3   8   0      157.24      143.72      2.35 o 
   4   8   0      103.54       84.43      2.45 o 
   5   8   0       42.73       40.12      1.56 o 
   6   8   0        2.24        3.11      1.83 o 
   7   8   0      694.27      677.74      8.07 o 
   8   8   0        0.19        2.65      1.18 o 
   9   8   0       25.53       27.50      3.16 o 
   1   9   0      896.25      930.07      9.69 o 
   2   9   0      317.08      289.56      3.41 o 
   3   9   0     1053.98     1066.04      6.67 o 
   4   9   0      127.59      137.41      3.23 o 
   5   9   0      127.13      123.91      3.26 o 
   6   9   0      398.51      398.17     11.07 o 
   7   9   0       25.08       25.34      1.87 o 
   8   9   0      172.59      167.84      4.50 o 
   9   9   0       13.53       20.30      2.96 o 
   0  10   0       30.64       27.21      2.18 o 
   1  10   0     1075.60     1139.10     29.83 o 
   2  10   0      177.75      162.69      5.68 o 
   3  10   0      164.72      158.82      2.74 o 
   4  10   0       40.47       48.43      2.07 o 
   5  10   0       51.58       51.44      2.25 o 
   6  10   0      461.07      442.69      7.03 o 
   7  10   0        2.86        5.11      1.25 o 
   8  10   0        4.90        1.27      1.06 o 
   1  11   0      326.18      321.67      5.85 o 
   2  11   0       92.05       81.37      2.63 o 
   3  11   0      445.81      427.04      8.82 o 
   4  11   0       46.06       38.26      2.96 o 
   5  11   0       20.29       18.43      1.58 o 
   6  11   0      176.49      179.31      6.67 o 
   7  11   0        1.51        0.28      1.09 o 
   8  11   0        5.82        4.76      2.43 o 
   0  12   0     1235.82     1245.17     14.61 o 
   1  12   0       20.02       24.99      1.74 o 
   2  12   0       53.82       45.94      2.12 o 
   3  12   0      316.30      275.70      7.54 o 
   4  12   0      333.23      320.85      8.18 o 
   5  12   0      229.19      222.31      7.04 o 
   6  12   0        6.07        6.39      1.39 o 
   7  12   0       20.96       20.55      2.05 o 
   1  13   0        6.79        6.69      1.09 o 
   2  13   0       83.83       90.15      3.05 o 
   3  13   0        3.35        5.18      1.65 o 
   4  13   0       30.32       24.63      2.68 o 
   5  13   0       47.75       46.97      3.60 o 
   6  13   0        3.03        3.29      1.32 o 
   7  13   0      201.96      207.20      5.60 o 
   0  14   0      509.38      509.93     10.55 o 
   1  14   0       90.32       77.90      5.00 o 
   2  14   0        8.33        6.34      1.70 o 
   3  14   0       45.85       44.43      3.49 o 
   4  14   0        2.70        7.08      1.85 o 
   5  14   0       28.22       28.38      3.00 o 
   6  14   0        0.70        0.08      2.77 o 
   1  15   0        3.82        3.07      1.00 o 
   2  15   0       28.20       34.54      3.14 o 
   3  15   0        1.30        6.23      2.01 o 
   4  15   0       13.08       12.12      2.16 o 
   5  15   0        6.09        8.39      2.24 o 
   0  16   0      301.61      320.14      8.78 o 
   1  16   0       47.08       38.14      2.29 o 
   2  16   0       49.72       51.27      3.91 o 
   3  16   0       47.52       57.54      4.22 o 
 -11   1   1       33.56       37.05      1.98 o 
 -10   1   1        0.00       -0.71      0.71 o 
  -9   1   1       11.06        8.92      0.84 o 
  -8   1   1        2.63        2.41      0.57 o 
  -7   1   1       97.05       99.69      2.14 o 
  -6   1   1     1071.88     1052.54      6.17 o 
  -5   1   1        0.00        0.72      0.37 o 
  -4   1   1       18.32       17.70      0.61 o 
  -3   1   1      804.72      791.13      3.32 o 
  -2   1   1     1193.79     1195.04      3.75 o 
  -1   1   1      146.76      150.77      5.24 o 
   0   1   1     1051.42     1030.97      5.42 o 
   1   1   1     1394.23     1615.22      6.90 o 
   2   1   1       26.46       25.46      0.74 o 
   3   1   1      337.65      306.58      2.32 o 
   4   1   1     1860.78     1972.98     11.57 o 
   5   1   1      304.00      332.16      4.19 o 
   6   1   1        0.34       -0.05      0.62 o 
   7   1   1       41.36       38.13      1.37 o 
   8   1   1        2.90        1.43      0.77 o 
   9   1   1      161.40      152.42      8.60 o 
  10   1   1        0.30        0.36      1.02 o 
 -11   2   1       18.65       17.28      1.49 o 
 -10   2   1        3.30        3.46      0.93 o 
  -9   2   1        0.11        0.47      0.66 o 
  -8   2   1        5.92        3.77      0.66 o 
  -7   2   1        5.51        3.53      0.66 o 
  -6   2   1      465.15      453.25      4.42 o 
  -5   2   1      176.99      166.43      2.96 o 
  -4   2   1       16.55       14.83      0.61 o 
  -3   2   1       12.38       10.96      0.39 o 
  -2   2   1     1243.37     1246.11      4.34 o 
  -1   2   1     3176.84     3117.07     35.78 o 
   0   2   1     2681.29     2857.08     19.33 o 
   1   2   1      637.01      671.99     23.07 o 
   2   2   1      120.80      141.11      1.95 o 
   3   2   1      213.78      199.52      1.64 o 
   4   2   1     2954.16     3060.81      7.98 o 
   5   2   1       13.40       12.06      0.57 o 
   6   2   1        3.29        2.56      0.49 o 
   7   2   1        0.53        0.27      0.85 o 
   8   2   1        2.06        3.87      1.66 o 
   9   2   1       32.07       29.07      1.94 o 
  10   2   1        1.22        4.00      1.21 o 
 -11   3   1        8.65       11.40      2.04 o 
 -10   3   1       10.89       11.22      1.63 o 
  -9   3   1       81.06       81.04      4.46 o 
  -8   3   1        3.69        3.13      1.10 o 
  -7   3   1      348.99      361.41      8.93 o 
  -6   3   1       42.43       33.25      1.09 o 
  -5   3   1        4.18        4.86      0.52 o 
  -4   3   1      106.00       90.53      2.79 o 
  -3   3   1     1467.81     1478.98      7.12 o 
  -2   3   1      592.89      627.16      4.22 o 
  -1   3   1      570.29      595.94      3.75 o 
   0   3   1        2.28        1.67      0.31 o 
   1   3   1     2752.14     2942.07     15.23 o 
   2   3   1      572.22      604.88      8.24 o 
   3   3   1      732.05      775.24      3.77 o 
   4   3   1       31.11       32.57      0.90 o 
   5   3   1     1981.70     1942.29     17.05 o 
   6   3   1       32.96       31.22      0.98 o 
   7   3   1      315.56      317.10      5.10 o 
   8   3   1       10.34       15.26      4.93 o 
   9   3   1      118.75      133.06      5.59 o 
  10   3   1       10.55       11.09      2.08 o 
 -10   4   1      110.40      120.09      5.58 o 
  -9   4   1      113.88      128.26      5.35 o 
  -8   4   1       14.32       11.34      1.31 o 
  -7   4   1      131.54      121.87      3.11 o 
  -6   4   1      127.99      120.90      2.99 o 
  -5   4   1      478.64      466.44      5.39 o 
  -4   4   1       11.95       12.70      0.74 o 
  -3   4   1      361.61      405.29      5.95 o 
  -2   4   1     3479.75     3341.50     10.85 o 
  -1   4   1     1322.06     1411.47      9.17 o 
   0   4   1     2579.03     2556.45      7.98 o 
   1   4   1        4.48        3.07      0.32 o 
   2   4   1      390.23      427.92      4.15 o 
   3   4   1     1656.26     1676.65      7.53 o 
   4   4   1      479.41      442.99      5.24 o 
   5   4   1       12.08       12.05      0.71 o 
   6   4   1       33.52       30.68      1.50 o 
   7   4   1      464.28      470.36      9.18 o 
   8   4   1      673.15      682.80     11.72 o 
   9   4   1       87.21       88.58      4.67 o 
  10   4   1       17.99       23.80      2.87 o 
 -10   5   1       39.29       33.51      3.29 o 
  -9   5   1      147.16      151.00      5.96 o 
  -8   5   1      397.05      437.59      9.32 o 
  -7   5   1       52.54       57.22      3.47 o 
  -6   5   1        0.38        1.33      0.77 o 
  -5   5   1       78.37       78.80      1.86 o 
  -4   5   1      929.37      907.96      6.78 o 
  -3   5   1     1730.42     1710.29     11.36 o 
  -2   5   1     1158.21     1206.01     11.13 o 
  -1   5   1      103.20      111.43      1.99 o 
   0   5   1     2902.63     3053.64     23.69 o 
   1   5   1     3144.23     3256.51      6.86 o 
   2   5   1     1714.88     1906.54     13.43 o 
   3   5   1       60.19       55.67      1.38 o 
   4   5   1      194.69      182.23      3.30 o 
   5   5   1      315.56      257.99     28.82 o 
   6   5   1     1126.65     1109.75     40.40 o 
   7   5   1      439.65      415.07      8.99 o 
   8   5   1       26.73       20.42      2.45 o 
   9   5   1        1.48       -0.93      1.74 o 
  10   5   1       12.39       12.67      2.33 o 
 -10   6   1       13.88       10.11      2.39 o 
  -9   6   1      133.83      126.54      5.61 o 
  -8   6   1       15.08       21.49      2.71 o 
  -7   6   1        7.44       12.05      1.38 o 
  -6   6   1      153.00      161.42      2.92 o 
  -5   6   1      394.24      357.04      4.62 o 
  -4   6   1       27.14       25.90      1.85 o 
  -3   6   1      111.46      140.25      2.69 o 
  -2   6   1       71.94       96.95      2.32 o 
  -1   6   1     2217.40     2290.89      9.49 o 
   0   6   1      241.82      310.32      2.56 o 
   1   6   1     1472.83     1676.51      5.34 o 
   2   6   1      363.31      394.59      5.80 o 
   3   6   1     1133.02     1135.95      5.62 o 
   4   6   1      467.34      494.08      5.75 o 
   5   6   1       17.73       18.98      1.36 o 
   6   6   1      509.62      515.95      6.24 o 
   7   6   1       27.13       24.79      1.62 o 
   8   6   1       12.69       10.84      1.93 o 
   9   6   1        0.18        0.37      1.57 o 
  10   6   1        0.18       -1.50      1.87 o 
 -10   7   1       58.44       65.02      4.64 o 
  -9   7   1        4.94        4.82      2.01 o 
  -8   7   1      110.56      122.39      5.51 o 
  -7   7   1       82.29       81.59      2.96 o 
  -6   7   1       46.34       54.57      1.85 o 
  -5   7   1       18.90       17.77      1.27 o 
  -4   7   1      924.89      911.00     10.65 o 
  -3   7   1       21.96       12.64      0.98 o 
  -2   7   1       21.81       33.43      1.39 o 
  -1   7   1      214.78      216.36      4.05 o 
   0   7   1        6.23       11.81      0.49 o 
   1   7   1        7.34        1.76      0.29 o 
   2   7   1     1480.81     1572.67      6.41 o 
   3   7   1        2.83        1.80      0.45 o 
   4   7   1      795.57      818.68      7.06 o 
   5   7   1       80.54       89.03      2.74 o 
   6   7   1      317.45      319.64      5.19 o 
   7   7   1       95.48       97.12      3.26 o 
   8   7   1      255.69      260.20      8.03 o 
   9   7   1        7.92       12.75      2.34 o 
  -9   8   1        1.19        3.05      1.97 o 
  -8   8   1        5.01        5.95      1.95 o 
  -7   8   1       22.57       21.71      1.45 o 
  -6   8   1       68.68       67.59      2.10 o 
  -5   8   1        7.43        7.55      1.02 o 
  -4   8   1       30.20       30.58      1.59 o 
  -3   8   1      176.02      181.50      3.61 o 
  -2   8   1        7.13       12.13      0.97 o 
  -1   8   1     1999.98     2112.79      8.67 o 
   0   8   1        0.90        0.04      0.41 o 
   1   8   1       27.63       36.72      0.92 o 
   2   8   1       23.70       16.36      0.82 o 
   3   8   1       82.91       74.24      1.97 o 
   4   8   1      144.30      151.84      4.86 o 
   5   8   1       48.35       48.29      2.19 o 
   6   8   1       69.94       74.39      2.78 o 
   7   8   1        7.64       11.42      2.64 o 
   8   8   1      154.40      170.66      6.70 o 
   9   8   1       13.60       10.39      2.42 o 
  -9   9   1        0.74        2.85      2.10 o 
  -8   9   1        3.35        3.63      1.92 o 
  -7   9   1        0.40        0.96      0.90 o 
  -6   9   1        5.44        4.48      1.24 o 
  -5   9   1        0.42        0.75      0.80 o 
  -4   9   1       39.91       38.21      1.83 o 
  -3   9   1      165.21      162.81      2.70 o 
  -2   9   1      345.85      330.98      4.38 o 
  -1   9   1       29.57       27.69      1.13 o 
   0   9   1      495.56      488.00      4.40 o 
   1   9   1      664.69      708.63      5.12 o 
   2   9   1      121.06      130.31      2.25 o 
   3   9   1        3.92        5.09      1.62 o 
   4   9   1        3.73        4.76      1.31 o 
   5   9   1        0.01        0.45      0.97 o 
   6   9   1       16.78       18.98      1.62 o 
   7   9   1        2.89        4.19      1.24 o 
   8   9   1        7.10        9.79      2.31 o 
   9   9   1        0.08        1.33      1.86 o 
  -9  10   1        1.07        3.79      2.11 o 
  -8  10   1        0.03        0.23      1.67 o 
  -7  10   1       29.61       28.76      1.77 o 
  -6  10   1       26.07       25.89      2.17 o 
  -5  10   1        2.86        3.00      0.92 o 
  -4  10   1        5.52        7.11      1.04 o 
  -3  10   1      138.73      143.46      2.66 o 
  -2  10   1        4.82        4.71      0.73 o 
  -1  10   1      309.66      309.90      3.69 o 
   0  10   1       79.46       70.93      2.38 o 
   1  10   1      170.79      178.92      3.65 o 
   2  10   1       75.55       78.71      2.74 o 
   3  10   1       45.13       42.85      2.89 o 
   4  10   1      165.57      161.16      5.52 o 
   5  10   1       36.58       34.13      2.07 o 
   6  10   1        0.09        0.97      0.99 o 
   7  10   1        4.42        4.98      1.30 o 
   8  10   1       20.40       20.02      1.87 o 
  -8  11   1       16.45       19.03      2.98 o 
  -7  11   1        2.37        1.39      0.88 o 
  -6  11   1      129.61      130.46      3.20 o 
  -5  11   1      254.70      250.98      4.99 o 
  -4  11   1      146.31      137.85      3.55 o 
  -3  11   1       51.96       44.41      1.65 o 
  -2  11   1      982.94      970.20     11.48 o 
  -1  11   1        5.49        4.78      0.89 o 
   0  11   1     1715.34     1721.59     11.73 o 
   1  11   1      272.33      251.00      4.50 o 
   2  11   1       97.17       99.80      2.88 o 
   3  11   1      425.06      404.50      8.80 o 
   4  11   1      236.62      210.35      6.49 o 
   5  11   1        9.28        7.35      1.29 o 
   6  11   1       34.21       38.38      2.34 o 
   7  11   1        9.04        6.60      1.39 o 
   8  11   1        1.04        2.11      1.23 o 
  -7  12   1       27.19       23.74      1.68 o 
  -6  12   1        0.08        0.84      1.04 o 
  -5  12   1       12.59       13.58      1.49 o 
  -4  12   1        4.92        2.96      1.40 o 
  -3  12   1      655.79      644.18      7.64 o 
  -2  12   1      809.53      792.34      8.47 o 
  -1  12   1      155.96      147.78      3.75 o 
   0  12   1      268.19      260.93      4.93 o 
   1  12   1      702.81      724.25      8.01 o 
   2  12   1       44.27       33.47      2.81 o 
   3  12   1      255.17      243.77      7.17 o 
   4  12   1       15.98       12.52      2.03 o 
   5  12   1       44.22       34.49      2.84 o 
   6  12   1       20.07       22.93      2.88 o 
   7  12   1      184.31      192.20      5.30 o 
  -7  13   1        5.26        3.07      1.30 o 
  -6  13   1       34.35       39.11      3.42 o 
  -5  13   1      143.36      141.68      6.06 o 
  -4  13   1       22.30       24.69      2.69 o 
  -3  13   1       86.39       79.66      4.26 o 
  -2  13   1        7.09        9.58      1.34 o 
  -1  13   1       33.58       36.31      2.04 o 
   0  13   1      222.52      212.94      4.62 o 
   1  13   1        2.65        2.41      1.66 o 
   2  13   1        5.88        5.81      1.63 o 
   3  13   1      141.58      129.12      5.49 o 
   4  13   1      207.30      197.61      6.84 o 
   5  13   1       19.69       17.91      2.50 o 
   6  13   1       13.37       16.26      1.92 o 
  -6  14   1       54.92       50.61      3.93 o 
  -5  14   1        8.61        8.79      2.26 o 
  -4  14   1      132.56      132.75      5.71 o 
  -3  14   1        0.36       -0.92      1.53 o 
  -2  14   1       62.86       60.81      2.69 o 
  -1  14   1      302.35      329.31      5.91 o 
   0  14   1       28.01       25.20      1.83 o 
   1  14   1       19.92       14.77      1.48 o 
   2  14   1      488.41      496.02     10.83 o 
   3  14   1      128.50      112.96      5.41 o 
   4  14   1       85.22       77.13      4.55 o 
   5  14   1        8.79        9.88      2.23 o 
  -5  15   1        8.04       12.25      2.68 o 
  -4  15   1      108.32      114.09      5.64 o 
  -3  15   1      147.61      141.57      5.96 o 
  -2  15   1       27.98       28.72      1.95 o 
  -1  15   1       15.05       17.90      1.69 o 
   0  15   1      107.41      110.22      3.64 o 
   1  15   1      263.34      271.67      8.12 o 
   2  15   1       55.88       53.77      3.86 o 
   3  15   1       11.51        8.88      1.97 o 
   4  15   1       36.00       35.23      3.41 o 
  -3  16   1       61.37       64.78      4.25 o 
  -2  16   1      104.51       96.71      5.10 o 
  -1  16   1       14.14       14.01      1.69 o 
   0  16   1       19.15       19.02      2.40 o 
   1  16   1        5.47        5.52      1.80 o 
   2  16   1      128.53      135.05      6.31 o 
   3  16   1      259.53      294.99      9.23 o 
 -11   0   2       52.07       61.78      4.12 o 
 -10   0   2        4.62        8.29      1.86 o 
  -9   0   2        7.64        4.92      1.02 o 
  -8   0   2        2.44        1.05      0.69 o 
  -7   0   2      182.48      189.14      4.87 o 
  -6   0   2      296.36      306.67      3.39 o 
  -5   0   2       86.34       74.46      1.53 o 
  -4   0   2     2253.00     2254.27      7.27 o 
  -3   0   2      259.40      241.55      2.07 o 
  -2   0   2    86305.70    69552.60    173.90 o 
  -1   0   2     1220.08     1169.45      6.97 o 
   0   0   2      419.28      435.12      7.50 o 
   1   0   2     1957.37     1988.36      8.30 o 
   2   0   2      936.91      976.61      7.16 o 
   3   0   2     2575.64     2849.97     15.62 o 
   4   0   2       41.75       40.30      0.97 o 
   5   0   2      933.31      854.58      9.79 o 
   6   0   2       96.31       84.28      3.44 o 
   7   0   2      959.80      903.64     11.96 o 
   8   0   2       14.68       10.56      1.78 o 
   9   0   2      262.70      221.17      6.92 o 
  10   0   2      190.22      205.79      7.44 o 
 -11   1   2        4.33        3.75      2.61 o 
 -10   1   2        0.67        0.92      0.78 o 
  -9   1   2       40.38       45.83      1.54 o 
  -8   1   2        1.32        4.28      0.66 o 
  -7   1   2      143.29      151.16      2.27 o 
  -6   1   2        3.58        8.39      1.53 o 
  -5   1   2      805.83      801.50      3.48 o 
  -4   1   2       29.60       29.45      1.22 o 
  -3   1   2       11.31        9.74      0.35 o 
  -2   1   2     7348.67     6911.40     47.34 o 
  -1   1   2       11.48        8.30      0.34 o 
   0   1   2     3111.93     2986.35     68.10 o 
   1   1   2     3015.02     3209.35     16.94 o 
   2   1   2     1499.59     1600.45     13.96 o 
   3   1   2     1514.69     1568.17      8.01 o 
   4   1   2        3.37        1.22      0.34 o 
   5   1   2      939.48      895.53      7.09 o 
   6   1   2        0.16        0.98      0.62 o 
   7   1   2      437.39      408.80      9.94 o 
   8   1   2      251.79      235.15      6.11 o 
   9   1   2       40.15       36.90      2.19 o 
  10   1   2       73.84       65.74      3.05 o 
 -11   2   2        5.45        7.14      1.45 o 
 -10   2   2        4.22        2.60      0.89 o 
  -9   2   2        0.18        0.15      0.62 o 
  -8   2   2       23.06       19.48      1.49 o 
  -7   2   2        9.46       10.07      0.87 o 
  -6   2   2      182.79      182.65      2.04 o 
  -5   2   2       59.22       60.68      1.68 o 
  -4   2   2      788.68      754.00      3.46 o 
  -3   2   2      915.42      946.82      9.18 o 
  -2   2   2        1.27        2.18      0.80 o 
  -1   2   2     6416.96     6548.30     19.47 o 
   0   2   2        8.12       16.80      0.59 o 
   1   2   2      426.13      393.39     11.86 o 
   2   2   2      962.18     1027.90      7.86 o 
   3   2   2     1154.09     1212.32      5.49 o 
   4   2   2       12.06        9.85      0.72 o 
   5   2   2      535.29      477.44      8.56 o 
   6   2   2       16.68       14.88      2.40 o 
   7   2   2      289.52      294.89      5.03 o 
   8   2   2       66.34       62.57      2.55 o 
   9   2   2        7.68        5.28      2.35 o 
  10   2   2       96.59       98.34      3.65 o 
 -11   3   2        5.58        4.83      1.29 o 
 -10   3   2        0.33        0.48      1.26 o 
  -9   3   2        2.33        2.08      0.82 o 
  -8   3   2       33.29       43.35      2.06 o 
  -7   3   2       75.45       67.18      1.92 o 
  -6   3   2       11.83       19.57      0.88 o 
  -5   3   2       52.95       58.70      1.47 o 
  -4   3   2      157.97      153.44      2.20 o 
  -3   3   2      443.61      411.59      4.91 o 
  -2   3   2       61.78       59.27      1.05 o 
  -1   3   2      692.05      651.46      6.50 o 
   0   3   2       58.83       62.40      1.99 o 
   1   3   2      391.76      440.78      7.66 o 
   2   3   2     2383.80     2581.87     16.30 o 
   3   3   2       26.06       40.12      0.79 o 
   4   3   2     1458.48     1574.67      9.54 o 
   5   3   2        2.80        3.95      0.64 o 
   6   3   2      201.06      215.51      5.74 o 
   7   3   2       33.28       32.26      2.56 o 
   8   3   2       27.31       20.39      2.40 o 
   9   3   2        4.82        2.68      1.47 o 
  10   3   2       21.13       17.69      2.49 o 
 -10   4   2       93.67       95.68      5.06 o 
  -9   4   2        1.63        3.15      1.68 o 
  -8   4   2      121.54      124.97      4.86 o 
  -7   4   2       14.12       15.70      2.38 o 
  -6   4   2       39.70       39.52      1.36 o 
  -5   4   2       23.81       20.30      1.29 o 
  -4   4   2      690.15      696.56      8.68 o 
  -3   4   2      757.47      739.27      8.41 o 
  -2   4   2      324.29      298.83      4.35 o 
  -1   4   2     1627.50     1693.85      7.43 o 
   0   4   2     3520.84     3585.94     10.15 o 
   1   4   2     1616.00     1736.52     15.22 o 
   2   4   2       31.53       28.02      0.65 o 
   3   4   2      616.57      748.10     15.25 o 
   4   4   2       55.36       60.37      1.88 o 
   5   4   2      252.93      246.16      8.49 o 
   6   4   2       64.04       61.23      3.25 o 
   7   4   2        3.71        4.75      1.60 o 
   8   4   2      175.34      164.66      5.96 o 
   9   4   2       93.76       96.34      5.01 o 
  10   4   2        0.20        1.70      1.71 o 
 -10   5   2       47.04       50.47      3.91 o 
  -9   5   2       92.75      102.84      4.96 o 
  -8   5   2       36.04       42.72      2.59 o 
  -7   5   2        9.75       10.05      1.21 o 
  -6   5   2       34.45       32.28      1.71 o 
  -5   5   2      199.15      198.10      4.39 o 
  -4   5   2      781.15      725.42      9.22 o 
  -3   5   2      896.14      863.02      6.45 o 
  -2   5   2       18.22       17.53      0.94 o 
  -1   5   2      181.38      201.56      2.79 o 
   0   5   2        0.18        1.40      0.48 o 
   1   5   2     2790.66     3190.64     10.06 o 
   2   5   2       66.30       52.55      1.12 o 
   3   5   2      457.59      554.78      4.54 o 
   4   5   2      168.30      175.45      4.77 o 
   5   5   2        0.68        0.54      1.35 o 
   6   5   2      918.63      921.27      8.00 o 
   7   5   2       41.22       40.94      3.01 o 
   8   5   2       18.62       17.75      2.28 o 
   9   5   2       12.97       14.40      2.26 o 
  10   5   2       11.77       15.57      2.68 o 
 -10   6   2        0.37        3.06      2.03 o 
  -9   6   2      105.78      103.88      5.13 o 
  -8   6   2      155.50      160.30      4.31 o 
  -7   6   2       11.75       12.54      1.38 o 
  -6   6   2       81.96       75.74      2.64 o 
  -5   6   2      219.63      229.60      5.82 o 
  -4   6   2       77.07       74.14      3.10 o 
  -3   6   2      208.64      207.65      3.38 o 
  -2   6   2      524.93      520.61      5.05 o 
  -1   6   2     1062.22     1097.64      9.59 o 
   0   6   2       82.83       96.21      2.49 o 
   1   6   2      890.90      933.51      5.85 o 
   2   6   2     1335.90     1469.70     15.27 o 
   3   6   2        1.86        1.59      0.52 o 
   4   6   2      119.88      120.09      2.37 o 
   5   6   2      540.66      535.37     11.39 o 
   6   6   2        0.53        0.45      0.82 o 
   7   6   2      203.92      210.93      6.58 o 
   8   6   2      114.73      110.31      5.20 o 
   9   6   2       28.61       25.78      2.91 o 
 -10   7   2       60.23       60.52      4.46 o 
  -9   7   2       56.14       62.63      4.32 o 
  -8   7   2      134.26      138.96      7.63 o 
  -7   7   2        4.43        2.78      0.99 o 
  -6   7   2       34.10       32.18      1.90 o 
  -5   7   2      749.03      765.26      8.46 o 
  -4   7   2       35.84       36.67      1.69 o 
  -3   7   2       28.33       32.26      1.50 o 
  -2   7   2      125.76      123.94      6.90 o 
  -1   7   2      236.06      237.64      4.91 o 
   0   7   2       88.39       80.14      1.97 o 
   1   7   2      626.33      683.13      4.68 o 
   2   7   2        9.67        2.85      0.47 o 
   3   7   2        5.73        6.60      0.94 o 
   4   7   2     1719.15     1716.21      9.11 o 
   5   7   2      225.26      231.65      3.58 o 
   6   7   2      471.84      473.23      6.41 o 
   7   7   2        1.04        3.31      1.68 o 
   8   7   2       18.30       16.20      2.43 o 
   9   7   2       19.75       24.85      3.06 o 
  -9   8   2      156.07      169.48      6.85 o 
  -8   8   2        7.11        9.55      1.50 o 
  -7   8   2        2.59        0.72      0.97 o 
  -6   8   2        6.52        5.53      1.06 o 
  -5   8   2       44.81       47.93      2.09 o 
  -4   8   2       18.79       17.55      1.29 o 
  -3   8   2      601.96      611.38     13.88 o 
  -2   8   2       73.28       73.29      2.16 o 
  -1   8   2       29.88       25.55      1.30 o 
   0   8   2      128.02      136.35      2.28 o 
   1   8   2     1326.93     1348.97      6.96 o 
   2   8   2      112.42       84.54      1.78 o 
   3   8   2      138.31      155.38      3.28 o 
   4   8   2      177.36      154.65      2.92 o 
   5   8   2     1812.40     1752.07     10.97 o 
   6   8   2      360.52      357.17      5.57 o 
   7   8   2       86.23       83.34      4.76 o 
   8   8   2        0.09       -0.07      1.48 o 
   9   8   2        0.38        3.05      2.13 o 
  -9   9   2        0.86        2.97      1.96 o 
  -8   9   2       16.10       24.09      2.07 o 
  -7   9   2       64.46       55.21      2.70 o 
  -6   9   2       21.76       24.58      1.73 o 
  -5   9   2      278.34      288.48      5.02 o 
  -4   9   2       21.90       20.32      1.41 o 
  -3   9   2       45.95       46.82      5.32 o 
  -2   9   2       19.96       17.75      1.21 o 
  -1   9   2     1399.05     1389.12      7.72 o 
   0   9   2      293.72      260.31      3.87 o 
   1   9   2      687.09      707.96      5.36 o 
   2   9   2      617.63      660.79      5.19 o 
   3   9   2       39.08       43.96      1.88 o 
   4   9   2     1420.10     1311.90     14.89 o 
   5   9   2      234.31      244.06      7.09 o 
   6   9   2      228.64      210.56      4.71 o 
   7   9   2      121.19      120.46      3.73 o 
   8   9   2       89.73      101.29      5.43 o 
  -9  10   2        4.76        6.20      2.21 o 
  -8  10   2      216.12      216.33      5.58 o 
  -7  10   2        1.01        1.21      1.33 o 
  -6  10   2        1.11       -0.10      0.90 o 
  -5  10   2        8.34        5.78      1.08 o 
  -4  10   2      168.62      158.27      3.73 o 
  -3  10   2      925.39      923.58     13.14 o 
  -2  10   2        0.83        0.21      0.60 o 
  -1  10   2      104.25      107.52      2.31 o 
   0  10   2       42.16       37.14      1.38 o 
   1  10   2      851.53      851.05     11.33 o 
   2  10   2       54.18       62.26      3.59 o 
   3  10   2       84.37       86.73      4.13 o 
   4  10   2      148.25      121.74      5.44 o 
   5  10   2        9.96       14.00      1.48 o 
   6  10   2        9.56       11.79      2.87 o 
   7  10   2      186.29      197.20      8.93 o 
   8  10   2        7.91        6.25      2.15 o 
  -8  11   2        2.82        2.86      1.29 o 
  -7  11   2       31.73       25.45      2.11 o 
  -6  11   2       54.50       54.94      2.59 o 
  -5  11   2      287.47      284.71      5.37 o 
  -4  11   2        0.08       -0.35      0.85 o 
  -3  11   2       12.29       10.25      1.16 o 
  -2  11   2      104.87       99.85      2.42 o 
  -1  11   2      524.33      521.87      5.23 o 
   0  11   2      141.16      129.14      3.28 o 
   1  11   2       99.42      100.98      2.90 o 
   2  11   2       18.40       25.03      2.54 o 
   3  11   2        7.48        8.87      1.79 o 
   4  11   2      729.80      721.51     12.41 o 
   5  11   2        0.57        1.65      1.67 o 
   6  11   2       28.28       26.37      2.06 o 
   7  11   2       69.94       64.47      3.35 o 
  -7  12   2       37.83       38.05      2.55 o 
  -6  12   2       79.77       78.33      3.15 o 
  -5  12   2       77.05       72.60      5.61 o 
  -4  12   2       52.23       51.41      3.16 o 
  -3  12   2        8.06       12.04      1.22 o 
  -2  12   2      640.27      630.70     10.50 o 
  -1  12   2        0.03        0.26      0.85 o 
   0  12   2        0.05       -1.79      2.32 o 
   1  12   2      539.09      501.17      6.70 o 
   2  12   2      439.20      424.00      9.50 o 
   3  12   2      270.27      261.65      7.69 o 
   4  12   2        0.22       -0.66      1.70 o 
   5  12   2      182.73      175.68      4.76 o 
   6  12   2       57.31       50.97      2.97 o 
   7  12   2       46.78       46.25      4.29 o 
  -7  13   2        0.48        0.87      1.33 o 
  -6  13   2        4.30        2.52      1.11 o 
  -5  13   2        0.31        0.81      1.34 o 
  -4  13   2        3.63        6.18      1.89 o 
  -3  13   2        1.97        4.27      1.16 o 
  -2  13   2      168.43      171.97      6.14 o 
  -1  13   2       10.42        9.18      1.35 o 
   0  13   2      110.41      112.15      3.50 o 
   1  13   2        0.06        0.78      1.30 o 
   2  13   2       96.60       90.70      4.65 o 
   3  13   2      347.86      360.41      9.22 o 
   4  13   2        3.62       -0.18      1.68 o 
   5  13   2      318.42      322.37      6.67 o 
   6  13   2       13.51       11.71      1.95 o 
  -6  14   2        4.63        6.34      1.89 o 
  -5  14   2       19.37       11.83      2.10 o 
  -4  14   2       27.88       31.72      3.17 o 
  -3  14   2       86.80       78.17      5.95 o 
  -2  14   2      293.93      291.73      5.72 o 
  -1  14   2       20.84       16.43      1.71 o 
   0  14   2        4.85        6.23      1.12 o 
   1  14   2       56.81       53.25      3.80 o 
   2  14   2        0.78        3.30      1.61 o 
   3  14   2       11.70       11.57      2.18 o 
   5  14   2        0.40       -0.16      1.32 o 
  -4  15   2       30.33       32.42      3.27 o 
  -3  15   2       11.90       18.19      2.82 o 
  -2  15   2        1.67        5.32      1.34 o 
  -1  15   2       33.38       31.76      2.11 o 
   0  15   2       10.05        8.20      1.29 o 
   1  15   2        3.76        0.53      1.32 o 
   2  15   2       41.24       39.90      3.59 o 
   3  15   2        0.43        0.69      1.58 o 
   4  15   2       33.60       27.43      3.12 o 
  -3  16   2       22.94       27.53      3.40 o 
  -2  16   2      183.38      197.44      7.97 o 
  -1  16   2       11.59        9.20      1.76 o 
   0  16   2       41.43       49.19      3.85 o 
   1  16   2       65.78       77.49      4.84 o 
   2  16   2        0.57        2.18      1.89 o 
 -11   1   3        1.17        0.54      1.95 o 
 -10   1   3        2.43        2.00      1.08 o 
  -9   1   3       12.92       12.53      1.40 o 
  -8   1   3      298.44      280.51      4.07 o 
  -7   1   3       27.34       27.71      1.08 o 
  -6   1   3        0.05        0.23      0.33 o 
  -5   1   3      161.89      172.20      1.65 o 
  -4   1   3      402.66      395.57      2.20 o 
  -3   1   3      359.64      359.18      1.83 o 
  -2   1   3      518.00      495.53      4.22 o 
  -1   1   3      293.93      297.31      3.00 o 
   0   1   3       47.21       46.66      0.95 o 
   1   1   3      766.54      749.35      3.51 o 
   2   1   3      572.32      679.76      7.72 o 
   3   1   3      630.94      805.26      5.73 o 
   4   1   3       18.61       21.26      0.83 o 
   5   1   3       35.75       36.80      1.57 o 
   6   1   3       19.23       16.45      1.27 o 
   7   1   3      432.42      398.97      9.06 o 
   8   1   3        2.43        0.75      0.87 o 
   9   1   3        0.08        0.37      1.02 o 
  10   1   3        7.02       10.51      1.58 o 
 -11   2   3        1.29        1.83      2.71 o 
 -10   2   3        2.77        1.88      1.09 o 
  -9   2   3       11.46        8.67      1.28 o 
  -8   2   3        7.78       10.42      0.89 o 
  -7   2   3       14.64       16.69      0.80 o 
  -6   2   3        9.62        7.61      0.45 o 
  -5   2   3       19.04       16.91      0.74 o 
  -4   2   3       38.82       35.72      0.83 o 
  -3   2   3      236.84      255.41      2.18 o 
  -2   2   3      862.63      900.90      7.56 o 
  -1   2   3      728.99      734.83      5.72 o 
   0   2   3      418.84      428.80      2.98 o 
   1   2   3       70.36       86.50      1.66 o 
   2   2   3     3536.80     3876.92     13.29 o 
   3   2   3       90.85       81.34      1.82 o 
   4   2   3       90.59       83.26      1.66 o 
   5   2   3        0.09       -0.31      1.03 o 
   6   2   3       36.45       38.28      1.81 o 
   7   2   3        0.11       -0.16      0.85 o 
   8   2   3       65.14       71.15      2.76 o 
   9   2   3        0.04       -0.10      0.98 o 
  10   2   3       55.95       59.50      4.22 o 
 -10   3   3       24.39       22.85      2.66 o 
  -9   3   3       20.60       27.05      2.23 o 
  -8   3   3        8.22        4.97      0.72 o 
  -7   3   3        7.01        6.00      0.65 o 
  -6   3   3        8.48        8.62      0.67 o 
  -5   3   3      118.81      125.33      2.09 o 
  -4   3   3      414.11      418.93      3.50 o 
  -3   3   3      895.21      899.14      7.76 o 
  -2   3   3      275.17      245.66      2.57 o 
  -1   3   3      774.77      790.67      7.32 o 
   0   3   3       13.61        9.05      0.46 o 
   1   3   3     1945.19     2038.37     12.01 o 
   2   3   3      622.61      657.98      5.33 o 
   3   3   3     2978.76     3142.19     11.83 o 
   4   3   3       62.39       64.53      1.87 o 
   5   3   3     1153.23     1107.34     12.11 o 
   6   3   3      348.06      322.12      7.10 o 
   7   3   3      672.47      667.86     11.00 o 
   8   3   3       21.48       21.45      2.45 o 
   9   3   3       39.19       33.26      3.08 o 
  10   3   3       17.02       22.18      2.92 o 
 -10   4   3        7.94        7.31      2.01 o 
  -9   4   3       49.60       53.64      2.09 o 
  -8   4   3        6.52        7.68      0.93 o 
  -7   4   3       31.09       36.18      2.16 o 
  -6   4   3       43.00       32.99      1.36 o 
  -5   4   3      257.34      283.68      5.47 o 
  -4   4   3      750.42      753.03      5.49 o 
  -3   4   3       61.97       53.74      1.27 o 
  -2   4   3      137.69      105.31      1.52 o 
  -1   4   3      355.90      328.54      6.39 o 
   0   4   3      905.18      841.65      3.47 o 
   1   4   3      635.76      659.98      5.17 o 
   2   4   3      159.50      133.33     13.86 o 
   3   4   3      426.80      427.33      7.08 o 
   4   4   3      603.05      540.06      5.55 o 
   5   4   3      870.20      871.44     14.27 o 
   6   4   3     1197.64     1204.34     14.07 o 
   7   4   3      144.52      151.30      5.40 o 
   8   4   3      156.76      164.59      6.05 o 
   9   4   3       48.67       48.86      3.74 o 
 -10   5   3       67.15       82.65      4.84 o 
  -9   5   3        3.28        7.24      1.08 o 
  -8   5   3        2.81        1.66      0.98 o 
  -7   5   3       60.75       58.54      2.82 o 
  -6   5   3       88.91       83.54      2.89 o 
  -5   5   3      210.11      202.00      5.50 o 
  -4   5   3       87.16      104.24      3.83 o 
  -3   5   3      150.84      132.66      4.02 o 
  -2   5   3      926.24      897.58      9.86 o 
  -1   5   3      649.03      623.49      8.00 o 
   0   5   3      470.43      489.55      7.05 o 
   1   5   3      729.23      716.47      7.98 o 
   2   5   3      879.13      856.07     13.27 o 
   3   5   3      338.44      312.19      4.43 o 
   4   5   3      677.70      727.84     11.39 o 
   5   5   3      311.99      331.91      4.78 o 
   6   5   3       38.18       36.22      2.69 o 
   7   5   3       18.81       19.07      2.13 o 
   8   5   3       33.61       35.46      3.10 o 
   9   5   3        1.29        0.47      1.48 o 
 -10   6   3        1.10        3.76      1.98 o 
  -9   6   3        0.01        0.73      1.87 o 
  -8   6   3        2.43        5.18      1.16 o 
  -7   6   3       40.30       38.83      2.11 o 
  -6   6   3       88.02       82.63      3.34 o 
  -5   6   3        1.16        2.93      1.25 o 
  -4   6   3       15.84       18.69      1.87 o 
  -3   6   3      211.69      191.35      4.99 o 
  -2   6   3      276.03      286.43      5.90 o 
  -1   6   3     1673.17     1705.47     13.86 o 
   0   6   3     1039.70     1077.38     10.72 o 
   1   6   3      716.59      680.10      8.59 o 
   2   6   3       46.26       56.04      2.01 o 
   3   6   3        0.04        0.32      0.64 o 
   4   6   3     2020.05     2061.14     12.30 o 
   5   6   3      118.77      120.27      2.59 o 
   6   6   3       52.99       54.22      3.38 o 
   7   6   3       17.83       19.08      2.32 o 
   8   6   3       12.45       10.25      2.02 o 
   9   6   3      131.98      132.11      6.09 o 
 -10   7   3       13.37       13.56      2.58 o 
  -9   7   3       39.00       37.43      2.45 o 
  -8   7   3        0.22        0.83      1.00 o 
  -7   7   3        1.54        2.00      0.96 o 
  -6   7   3      146.74      152.51      3.88 o 
  -5   7   3        1.94        1.98      1.09 o 
  -4   7   3       19.58       22.53      2.00 o 
  -3   7   3      438.01      425.69      7.78 o 
  -2   7   3        0.09        0.40      1.09 o 
  -1   7   3      158.62      178.04      3.57 o 
   0   7   3      295.32      303.26      3.89 o 
   1   7   3       27.11       30.26      1.40 o 
   2   7   3     1829.75     1861.58     14.52 o 
   3   7   3       33.08       45.02      1.72 o 
   4   7   3       77.76       89.47      2.25 o 
   5   7   3      180.11      193.84      3.37 o 
   6   7   3      772.76      762.90      8.95 o 
   7   7   3       79.37       82.61      3.14 o 
   8   7   3        8.24        9.52      2.17 o 
   9   7   3       24.61       27.95      3.07 o 
  -9   8   3        3.03        3.97      2.05 o 
  -8   8   3        6.71        6.01      1.27 o 
  -7   8   3        0.65       -0.44      1.01 o 
  -6   8   3       60.66       46.88      3.28 o 
  -5   8   3       80.34       80.42      3.89 o 
  -4   8   3        8.59       10.00      1.59 o 
  -3   8   3      414.77      411.25      5.42 o 
  -2   8   3       14.21       10.17      0.98 o 
  -1   8   3       26.72       20.91      2.11 o 
   0   8   3      146.27      132.34      2.74 o 
   1   8   3       75.36       66.58      1.64 o 
   2   8   3       11.44       11.30      1.07 o 
   3   8   3       39.15       49.78      1.71 o 
   4   8   3      301.70      320.26      6.28 o 
   5   8   3       34.28       36.30      2.25 o 
   6   8   3      126.59      133.84      3.04 o 
   7   8   3       13.59       11.50      1.48 o 
   8   8   3       20.36       30.22      3.21 o 
  -9   9   3        0.62        1.51      1.46 o 
  -8   9   3        3.39        1.94      1.13 o 
  -7   9   3        0.01       -0.59      1.00 o 
  -6   9   3        8.41        8.40      1.74 o 
  -5   9   3        0.38        0.06      1.10 o 
  -4   9   3      128.08      128.02      4.84 o 
  -3   9   3       78.75       75.33      5.46 o 
  -2   9   3      336.24      326.82      5.06 o 
  -1   9   3      669.17      661.54      6.53 o 
   0   9   3      150.78      148.85      3.06 o 
   1   9   3        0.15        0.51      0.54 o 
   2   9   3       74.09       76.44      2.52 o 
   3   9   3        0.06        0.57      0.69 o 
   4   9   3        6.04        9.96      1.72 o 
   5   9   3        2.42        0.99      0.77 o 
   6   9   3      108.82      112.42      3.58 o 
   7   9   3       17.77       23.53      2.86 o 
   8   9   3        0.36        0.03      1.73 o 
  -8  10   3        0.19       -1.05      1.32 o 
  -7  10   3        9.96        9.78      1.54 o 
  -6  10   3        9.47       10.53      2.07 o 
  -5  10   3       64.55       63.83      3.89 o 
  -4  10   3        0.11        1.55      0.95 o 
  -3  10   3      109.39      111.42      6.64 o 
  -2  10   3      115.45      108.68      2.95 o 
  -1  10   3      165.60      158.64      3.41 o 
   0  10   3       64.53       70.42      1.96 o 
   1  10   3      170.07      167.69      6.21 o 
   2  10   3      266.64      260.08      4.75 o 
   3  10   3        3.73        4.57      1.45 o 
   4  10   3        0.00        1.42      1.24 o 
   5  10   3       23.64       17.97      1.64 o 
   6  10   3       19.63       17.83      1.66 o 
   7  10   3       14.89       15.97      2.65 o 
   8  10   3       43.17       48.03      4.05 o 
  -8  11   3       40.04       41.93      2.74 o 
  -7  11   3       40.16       40.45      2.58 o 
  -6  11   3       46.46       49.80      3.69 o 
  -5  11   3        2.12        2.36      1.56 o 
  -4  11   3      168.70      178.10      4.23 o 
  -3  11   3       45.05       45.71      2.17 o 
  -2  11   3      905.24      888.59     16.84 o 
  -1  11   3      305.89      284.81      4.05 o 
   0  11   3       17.40       18.76      1.13 o 
   1  11   3      171.90      162.07      3.88 o 
   2  11   3      130.21      117.47      5.18 o 
   3  11   3       32.82       26.85      2.78 o 
   4  11   3       14.84       18.60      1.69 o 
   5  11   3       10.93       10.42      1.49 o 
   6  11   3        9.22        8.11      1.41 o 
   7  11   3        6.45        5.26      2.01 o 
  -7  12   3        5.61        3.22      1.30 o 
  -6  12   3        2.19        2.12      1.65 o 
  -5  12   3      165.64      173.87      9.83 o 
  -4  12   3      541.34      547.73      7.51 o 
  -3  12   3       29.78       32.27      1.95 o 
  -2  12   3        0.12       -0.39      0.73 o 
  -1  12   3      253.02      257.20      4.91 o 
   0  12   3        3.78        5.15      1.14 o 
   1  12   3      429.38      435.80      9.88 o 
   2  12   3      153.87      156.30      6.12 o 
   3  12   3        0.78        1.49      1.38 o 
   4  12   3       56.10       68.01      3.10 o 
   5  12   3      298.65      296.56      6.22 o 
   6  12   3      135.97      139.12      4.43 o 
  -6  13   3        9.48       11.90      2.29 o 
  -5  13   3      137.23      132.02      6.81 o 
  -4  13   3       58.21       56.93      2.61 o 
  -3  13   3      100.56      101.88      3.41 o 
  -2  13   3      185.64      178.22      4.33 o 
  -1  13   3        0.20        2.54      1.04 o 
   0  13   3      182.89      185.09      4.36 o 
   1  13   3        6.52        8.70      1.93 o 
   2  13   3      294.52      292.81      8.46 o 
   3  13   3       68.92       60.79      4.05 o 
   4  13   3        3.90        6.90      1.44 o 
   5  13   3      112.75      116.46      4.15 o 
  -5  14   3        4.57        5.33      2.13 o 
  -4  14   3        1.11        1.81      1.57 o 
  -3  14   3       49.98       53.41      2.67 o 
  -2  14   3        2.40        3.37      1.52 o 
  -1  14   3       66.60       60.66      2.73 o 
   0  14   3      404.72      425.30     10.55 o 
   1  14   3      116.75      108.02      5.49 o 
   2  14   3        2.68       -1.88      1.88 o 
   3  14   3       27.07       30.20      3.25 o 
   4  14   3       42.01       43.49      2.71 o 
  -4  15   3        0.28       -0.92      1.64 o 
  -3  15   3       42.36       41.83      2.90 o 
  -2  15   3       32.40       31.12      2.13 o 
  -1  15   3      111.54      112.64      3.79 o 
   0  15   3        5.88        9.89      2.39 o 
   1  15   3      141.88      154.99      6.62 o 
   2  15   3      194.75      212.85      7.74 o 
   3  15   3      304.48      342.89     10.10 o 
  -2  16   3       15.71       17.23      1.72 o 
  -1  16   3       12.84       12.33      2.33 o 
   0  16   3      139.17      153.10      6.94 o 
   1  16   3      134.46      151.27      6.70 o 
 -10   0   4        0.07        0.16      1.44 o 
  -9   0   4        0.09       -0.40      1.36 o 
  -8   0   4       44.95       48.86      2.24 o 
  -7   0   4       43.70       34.26      1.77 o 
  -6   0   4      318.36      337.50      5.93 o 
  -5   0   4      174.19      163.89      4.92 o 
  -4   0   4     7629.64     7543.42     36.85 o 
  -3   0   4      546.69      522.90      3.22 o 
  -2   0   4        0.11        0.68      0.45 o 
  -1   0   4      944.32      903.59      9.03 o 
   0   0   4       65.61       63.47      1.60 o 
   1   0   4      213.42      244.43      5.01 o 
   2   0   4      130.47      121.62      3.00 o 
   3   0   4     2310.41     2277.24     14.21 o 
   4   0   4       78.95       81.52      3.01 o 
   5   0   4      426.41      429.52      7.48 o 
   6   0   4      151.64      130.92      4.52 o 
   7   0   4      228.92      189.22      5.86 o 
   8   0   4      868.37      880.35     13.72 o 
   9   0   4       28.26       25.19      2.69 o 
 -10   1   4        1.78        0.10      2.04 o 
  -9   1   4       45.86       43.36      1.89 o 
  -8   1   4        0.46        0.66      0.55 o 
  -7   1   4       73.81       75.90      1.60 o 
  -6   1   4       75.18       71.25      1.47 o 
  -5   1   4       37.14       42.00      1.22 o 
  -4   1   4     3519.05     3268.11     15.52 o 
  -3   1   4       19.08       21.43      0.80 o 
  -2   1   4      369.17      358.43      2.73 o 
  -1   1   4      354.12      345.59      3.48 o 
   0   1   4     1053.70     1031.49      5.53 o 
   1   1   4     2459.10     2438.67      7.47 o 
   2   1   4        8.87       15.35      0.92 o 
   3   1   4       86.20       95.86      2.10 o 
   4   1   4       15.18        9.83      0.84 o 
   5   1   4     1907.33     1901.76     27.90 o 
   6   1   4      458.37      413.18      5.74 o 
   7   1   4      147.18      128.87      3.51 o 
   8   1   4        5.74        6.43      1.21 o 
   9   1   4       92.12      100.84      6.32 o 
 -10   2   4        4.43        2.73      1.56 o 
  -9   2   4       13.06       11.85      1.19 o 
  -8   2   4       16.17       21.04      1.12 o 
  -7   2   4       19.72       16.33      0.85 o 
  -6   2   4      144.75      152.80      2.31 o 
  -5   2   4       96.84       92.59      2.46 o 
  -4   2   4      116.19      118.63      2.55 o 
  -3   2   4     1928.69     1968.39     12.94 o 
  -2   2   4      269.94      272.21      4.13 o 
  -1   2   4      353.85      341.62      3.07 o 
   0   2   4       12.63       18.36      0.62 o 
   1   2   4      180.30      184.35      2.27 o 
   2   2   4      158.39      163.86      2.38 o 
   3   2   4     1031.09      929.84     16.88 o 
   4   2   4       76.37       82.59      3.10 o 
   5   2   4      130.00      151.88      4.57 o 
   6   2   4      235.72      205.50      5.69 o 
   7   2   4       76.84       55.90      3.35 o 
   8   2   4      429.35      405.41      9.37 o 
   9   2   4        7.39       10.04      2.06 o 
 -10   3   4        0.11        0.55      1.57 o 
  -9   3   4        4.26        3.08      1.11 o 
  -8   3   4        0.06        0.68      0.83 o 
  -7   3   4        0.32        0.50      0.92 o 
  -6   3   4        1.46        3.69      0.70 o 
  -5   3   4       81.49       81.69      1.42 o 
  -4   3   4      129.47      110.54      1.72 o 
  -3   3   4       33.56       29.25      1.19 o 
  -2   3   4       54.68       64.26      1.27 o 
  -1   3   4        4.43        3.32      0.52 o 
   0   3   4     1768.84     1749.04     12.70 o 
   1   3   4       32.93       29.46      1.12 o 
   2   3   4     1296.74     1434.79      8.16 o 
   3   3   4      174.26      170.14      3.20 o 
   4   3   4      132.40      157.82      4.68 o 
   5   3   4      169.57      178.67      5.09 o 
   6   3   4        2.90        8.40      1.77 o 
   7   3   4       78.22       53.14      3.34 o 
   8   3   4        4.09        1.74      1.39 o 
   9   3   4       22.83       18.36      2.59 o 
 -10   4   4       38.44       38.54      2.50 o 
  -9   4   4        4.27        4.40      1.17 o 
  -8   4   4        6.93        7.22      1.16 o 
  -7   4   4       11.83       10.98      0.96 o 
  -6   4   4       66.38       73.00      1.73 o 
  -5   4   4      104.06      103.47      2.15 o 
  -4   4   4       56.36       46.12      2.42 o 
  -3   4   4      259.50      278.84      3.79 o 
  -2   4   4      392.47      367.95      7.86 o 
  -1   4   4     1697.32     1741.53      4.82 o 
   0   4   4      107.91      104.29      1.21 o 
   1   4   4      513.28      608.19     14.83 o 
   2   4   4       18.01       21.23      1.18 o 
   3   4   4      279.83      276.49      4.15 o 
   4   4   4       23.23       23.45      1.71 o 
   5   4   4       24.71       25.95      2.22 o 
   6   4   4      340.11      299.20      7.23 o 
   7   4   4      143.93      146.03      5.49 o 
   8   4   4       11.32       17.85      2.37 o 
   9   4   4        0.36        0.30      1.38 o 
 -10   5   4        6.79       12.03      1.90 o 
  -9   5   4        0.30        1.02      1.06 o 
  -8   5   4        1.73        1.97      0.94 o 
  -7   5   4       11.32        9.18      1.00 o 
  -6   5   4      266.16      248.67      4.61 o 
  -5   5   4      250.17      244.94      6.46 o 
  -4   5   4        5.16        4.39      1.18 o 
  -3   5   4        3.31        4.49      1.11 o 
  -2   5   4      112.89      109.06      3.82 o 
  -1   5   4     1046.34     1047.71      6.25 o 
   0   5   4       28.26       33.67      0.99 o 
   1   5   4      215.09      247.11      3.51 o 
   2   5   4       96.93       97.12      3.70 o 
   3   5   4       90.65       96.45      2.12 o 
   4   5   4     1096.86     1098.26     11.45 o 
   5   5   4        1.44        1.32      0.88 o 
   6   5   4      249.17      243.17      6.65 o 
   7   5   4       85.63       85.55      4.38 o 
   8   5   4       22.79       23.31      2.71 o 
   9   5   4       46.09       56.61      4.17 o 
 -10   6   4       48.78       59.13      3.14 o 
  -9   6   4        2.68        4.74      1.76 o 
  -8   6   4       11.35       11.01      1.45 o 
  -7   6   4       23.15       21.73      1.76 o 
  -6   6   4        1.47        1.80      0.98 o 
  -5   6   4       37.01       36.10      2.74 o 
  -4   6   4       50.02       52.40      3.02 o 
  -3   6   4      377.12      353.65      7.33 o 
  -2   6   4        9.37        5.92      1.17 o 
  -1   6   4      106.77      121.29      4.13 o 
   0   6   4      757.60      810.03     10.28 o 
   1   6   4       30.35       27.81      1.37 o 
   2   6   4       12.06       10.73      1.39 o 
   3   6   4      352.36      352.75      4.18 o 
   4   6   4       34.28       32.97      1.44 o 
   5   6   4      301.43      286.38      4.11 o 
   6   6   4      238.52      221.76      5.97 o 
   7   6   4        7.88        6.46      1.52 o 
   8   6   4       23.94       17.88      2.45 o 
   9   6   4        2.25        2.21      1.67 o 
  -9   7   4        0.45        0.51      1.12 o 
  -8   7   4        2.41        1.32      1.47 o 
  -7   7   4      141.02      142.58      4.00 o 
  -6   7   4        5.16        5.38      1.58 o 
  -5   7   4        0.67        0.43      1.11 o 
  -4   7   4       94.53       79.12      3.80 o 
  -3   7   4        4.23        6.95      1.38 o 
  -2   7   4        3.97        4.13      1.21 o 
  -1   7   4       16.67       16.34      1.89 o 
   0   7   4      134.47      119.91      4.15 o 
   1   7   4        2.74        3.93      0.83 o 
   2   7   4     1076.24     1057.64     18.21 o 
   3   7   4       30.57       37.51      1.51 o 
   4   7   4      217.90      237.93      3.73 o 
   5   7   4       81.01       83.94      2.41 o 
   6   7   4       22.51       21.52      1.75 o 
   7   7   4       35.55       35.11      2.31 o 
   8   7   4        3.67        3.13      1.30 o 
  -9   8   4       13.72        9.79      2.24 o 
  -8   8   4        0.29        0.85      1.05 o 
  -7   8   4       61.19       61.15      2.85 o 
  -6   8   4        2.43        3.34      1.43 o 
  -5   8   4       92.89      104.49      4.73 o 
  -4   8   4        4.52        1.54      1.08 o 
  -3   8   4       59.00       66.86      3.57 o 
  -2   8   4      109.76      107.69      4.29 o 
  -1   8   4     1204.57     1181.31     13.48 o 
   0   8   4        9.99       13.96      1.67 o 
   1   8   4       53.63       50.07      2.95 o 
   2   8   4      817.00      756.84      8.37 o 
   3   8   4     1913.16     1805.70     10.13 o 
   4   8   4     1115.10     1140.94      8.28 o 
   5   8   4       45.51       44.64      1.86 o 
   6   8   4       32.62       25.80      2.05 o 
   7   8   4       55.06       58.98      2.90 o 
   8   8   4      116.65      131.17      4.51 o 
  -9   9   4        5.66        3.24      1.72 o 
  -8   9   4       17.77       16.24      1.79 o 
  -7   9   4       11.49       12.91      1.64 o 
  -6   9   4       10.25       10.23      1.96 o 
  -5   9   4       10.24       10.96      1.96 o 
  -4   9   4        1.14        0.12      1.20 o 
  -3   9   4      368.61      386.73      8.47 o 
  -2   9   4       51.15       42.55      2.97 o 
  -1   9   4       31.79       31.59      2.44 o 
   0   9   4      645.35      643.24     10.26 o 
   1   9   4        8.73        6.45      1.35 o 
   2   9   4     1064.80      980.22      7.49 o 
   3   9   4      821.71      863.54      7.29 o 
   4   9   4        7.02        7.27      0.95 o 
   5   9   4      344.68      351.54      5.05 o 
   6   9   4      247.67      256.27      7.30 o 
   7   9   4        7.24        4.80      1.81 o 
  -8  10   4        6.12        4.33      1.44 o 
  -7  10   4       28.94       24.71      2.11 o 
  -6  10   4       26.59       26.26      2.90 o 
  -5  10   4      207.99      216.93      7.12 o 
  -4  10   4       11.00       11.14      1.93 o 
  -3  10   4       57.49       58.30      3.52 o 
  -2  10   4       24.56       23.21      2.31 o 
  -1  10   4      559.20      544.44      9.82 o 
   0  10   4       11.77       12.14      1.79 o 
   1  10   4        7.91        8.92      1.13 o 
   2  10   4       42.75       49.93      1.83 o 
   3  10   4        1.58        5.39      0.85 o 
   4  10   4        9.01       10.98      1.09 o 
   5  10   4       39.03       49.16      2.48 o 
   6  10   4        5.62        3.58      1.52 o 
   7  10   4      205.57      208.70      7.78 o 
  -7  11   4       70.78       79.77      5.23 o 
  -6  11   4       13.83       14.14      2.28 o 
  -5  11   4        2.09        0.72      1.51 o 
  -4  11   4       77.24       81.23      4.38 o 
  -3  11   4      151.47      152.81      5.71 o 
  -2  11   4       36.19       36.02      2.80 o 
  -1  11   4       20.65       19.96      2.19 o 
   0  11   4      109.14      121.56      3.55 o 
   1  11   4       30.88       31.65      1.89 o 
   2  11   4      648.29      631.67      9.52 o 
   3  11   4        7.48        5.02      1.19 o 
   4  11   4      125.03      113.35      3.77 o 
   5  11   4      308.68      316.88      9.33 o 
   6  11   4      135.33      140.72      5.27 o 
  -7  12   4       15.04       17.11      2.87 o 
  -6  12   4        2.81        3.14      1.51 o 
  -5  12   4        1.42        3.76      1.83 o 
  -4  12   4       86.05       88.08      4.75 o 
  -3  12   4        9.30        8.85      1.81 o 
  -2  12   4       10.65       13.51      1.97 o 
  -1  12   4      276.08      268.71      5.41 o 
   0  12   4      143.22      140.11      3.92 o 
   1  12   4       46.73       42.64      3.47 o 
   2  12   4       20.07       15.97      2.35 o 
   3  12   4      374.31      378.02     10.54 o 
   4  12   4       87.82       79.77      3.32 o 
   5  12   4       28.63       27.81      2.19 o 
   6  12   4       45.48       50.88      3.55 o 
  -6  13   4        3.97        1.74      1.69 o 
  -5  13   4        0.02       -0.23      1.53 o 
  -4  13   4      186.66      189.30      6.93 o 
  -3  13   4       12.36       10.98      2.07 o 
  -2  13   4       26.12       24.17      1.88 o 
  -1  13   4        5.01        5.90      2.44 o 
   0  13   4      109.44      113.86      5.48 o 
   1  13   4      481.33      483.34     11.34 o 
   2  13   4        3.08        3.81      1.74 o 
   3  13   4      147.16      148.85      4.53 o 
   4  13   4        3.91        3.81      1.39 o 
   5  13   4       15.81       21.75      2.08 o 
  -5  14   4       30.79       29.46      3.25 o 
  -4  14   4       55.50       48.88      3.73 o 
  -3  14   4        0.51       -1.55      2.11 o 
  -2  14   4       21.21       18.75      2.50 o 
  -1  14   4       41.17       46.25      2.53 o 
   0  14   4        0.04        0.98      1.67 o 
   1  14   4        1.36       -1.90      1.90 o 
   2  14   4        3.72        6.84      2.19 o 
   3  14   4       18.17       15.30      2.58 o 
   4  14   4        0.73        0.82      1.27 o 
  -3  15   4       19.20       16.30      2.58 o 
  -2  15   4        0.19        2.27      2.02 o 
  -1  15   4       16.08       13.82      2.51 o 
   0  15   4       37.81       31.35      3.33 o 
   1  15   4        0.38        4.19      2.30 o 
   2  15   4       37.34       39.42      3.86 o 
 -10   1   5       46.27       45.64      2.70 o 
  -9   1   5       18.64       18.06      1.22 o 
  -8   1   5        0.13        0.02      0.60 o 
  -7   1   5       13.17       17.30      0.91 o 
  -6   1   5       29.01       28.49      1.15 o 
  -5   1   5      127.53      128.13      2.16 o 
  -4   1   5      111.95       96.40      2.19 o 
  -3   1   5        2.40        4.77      0.65 o 
  -2   1   5       14.45       14.47      0.82 o 
  -1   1   5      101.45       88.92      1.53 o 
   0   1   5        0.57        2.79      0.44 o 
   1   1   5      461.56      488.18      5.44 o 
   2   1   5      121.43      125.20      2.93 o 
   3   1   5        2.22        3.37      0.66 o 
   4   1   5      124.66      122.81      3.90 o 
   5   1   5      413.27      394.11      5.42 o 
   6   1   5        0.57        3.00      0.87 o 
   7   1   5        0.84       -0.21      0.91 o 
   8   1   5       44.05       48.07      3.27 o 
   9   1   5        1.19       -0.49      1.57 o 
 -10   2   5        2.80        1.50      3.48 o 
  -9   2   5        0.00        0.02      1.31 o 
  -8   2   5        0.10       -0.15      0.87 o 
  -7   2   5        6.53        6.79      0.91 o 
  -6   2   5       15.59       14.50      0.90 o 
  -5   2   5        0.01        1.28      0.55 o 
  -4   2   5      148.89      166.40      2.27 o 
  -3   2   5      153.59      173.64      2.20 o 
  -2   2   5       95.85      102.37      1.96 o 
  -1   2   5      397.32      386.55      3.95 o 
   0   2   5      827.82      794.44      5.08 o 
   1   2   5       61.17       58.70      1.43 o 
   2   2   5      100.40       85.37      2.28 o 
   3   2   5       86.73       81.05      2.32 o 
   4   2   5      208.75      205.86      3.93 o 
   5   2   5      235.71      211.12      5.56 o 
   6   2   5      227.47      228.51      6.26 o 
   7   2   5        6.86        9.85      1.88 o 
   8   2   5       34.06       34.86      3.07 o 
   9   2   5        0.11       -0.18      1.60 o 
 -10   3   5        0.03       -0.09      3.03 o 
  -9   3   5        0.25        1.05      1.11 o 
  -8   3   5       17.42       16.39      1.72 o 
  -7   3   5        0.34        0.65      0.69 o 
  -6   3   5       72.38       72.37      2.10 o 
  -5   3   5      240.74      246.28      4.47 o 
  -4   3   5       48.13       45.32      1.51 o 
  -3   3   5       82.94       85.57      1.54 o 
  -2   3   5       79.39       78.71      1.61 o 
  -1   3   5      755.70      752.04      6.11 o 
   0   3   5      408.27      385.50      4.55 o 
   1   3   5      845.92      862.59      4.30 o 
   2   3   5       16.61       21.21      1.48 o 
   3   3   5     1660.91     1593.02     11.65 o 
   4   3   5      734.93      736.29      7.48 o 
   5   3   5     1064.47     1049.58     13.59 o 
   6   3   5        2.30        1.03      1.00 o 
   7   3   5        3.49        1.88      1.14 o 
   8   3   5      132.62      148.66      5.97 o 
   9   3   5       44.63       47.09      3.75 o 
 -10   4   5        0.65        1.45      1.27 o 
  -9   4   5        0.85        2.05      1.59 o 
  -8   4   5        3.07        1.24      0.81 o 
  -7   4   5       48.40       52.49      1.93 o 
  -6   4   5       73.65       83.88      2.28 o 
  -5   4   5       12.40       11.38      1.17 o 
  -4   4   5        6.84        9.16      0.99 o 
  -3   4   5      112.29      118.94      2.69 o 
  -2   4   5      196.08      155.25      8.61 o 
  -1   4   5        0.16        0.37      0.37 o 
   0   4   5       23.41       21.51      1.19 o 
   1   4   5      825.65      835.40      5.60 o 
   2   4   5      664.15      609.98      5.92 o 
   3   4   5      352.41      349.82      5.26 o 
   4   4   5      521.46      545.89      6.56 o 
   5   4   5       24.38       35.46      1.95 o 
   6   4   5      374.20      359.15      8.38 o 
   7   4   5      158.92      152.53      5.73 o 
   8   4   5       41.20       42.39      3.38 o 
 -10   5   5        0.20        1.19      1.29 o 
  -9   5   5       13.73       13.84      4.39 o 
  -8   5   5        0.70        1.58      2.01 o 
  -7   5   5       12.01        8.01      1.16 o 
  -6   5   5        9.74       12.15      1.25 o 
  -5   5   5        0.38       -0.80      0.80 o 
  -4   5   5       61.73       58.47      2.65 o 
  -3   5   5        1.08        1.55      0.65 o 
  -2   5   5        6.94        5.59      0.92 o 
  -1   5   5      348.50      335.68      7.04 o 
   0   5   5      399.07      366.61      7.38 o 
   1   5   5       30.57       21.53      1.28 o 
   2   5   5        1.89        1.73      0.63 o 
   3   5   5       10.54       11.92      1.14 o 
   4   5   5      163.70      171.72      3.07 o 
   5   5   5       18.66       15.62      1.44 o 
   6   5   5        0.01        0.37      0.98 o 
   7   5   5       53.62       55.03      2.77 o 
   8   5   5      127.85      126.36      4.24 o 
  -9   6   5        2.53        2.83      1.07 o 
  -8   6   5       22.60       18.07      1.73 o 
  -7   6   5        6.41        3.68      1.02 o 
  -6   6   5        5.62        4.78      1.01 o 
  -5   6   5        0.11       -0.22      0.78 o 
  -4   6   5       82.27       79.81      2.52 o 
  -3   6   5      355.65      366.12      5.91 o 
  -2   6   5      355.35      366.81      7.72 o 
  -1   6   5       78.45       75.33      3.53 o 
   0   6   5      100.31      106.34      4.19 o 
   1   6   5       11.12        7.75      1.43 o 
   2   6   5     1500.90     1467.40     10.00 o 
   3   6   5      374.28      370.49      5.39 o 
   4   6   5      324.69      338.33      5.88 o 
   5   6   5      182.43      170.26      4.18 o 
   6   6   5       64.44       60.03      2.72 o 
   7   6   5      300.17      291.05      6.13 o 
   8   6   5        1.26        1.80      1.95 o 
  -9   7   5        0.71       -0.23      1.15 o 
  -8   7   5        5.85        8.85      1.44 o 
  -7   7   5        2.03        0.74      0.94 o 
  -6   7   5       13.13       12.23      1.32 o 
  -5   7   5       82.97       80.00      4.33 o 
  -4   7   5        0.69        1.09      1.22 o 
  -3   7   5      317.14      335.36      4.74 o 
  -2   7   5        5.10        6.00      1.41 o 
  -1   7   5       34.32       31.56      2.53 o 
   0   7   5      750.84      728.81     11.00 o 
   1   7   5       10.32        9.34      1.56 o 
   2   7   5      116.67      110.62      4.55 o 
   3   7   5       89.78       87.15      2.31 o 
   4   7   5      855.01      877.24      9.39 o 
   5   7   5      104.34      114.94      3.50 o 
   6   7   5        0.02        0.18      0.96 o 
   7   7   5       45.54       39.72      2.50 o 
   8   7   5        1.24        3.01      1.55 o 
  -9   8   5        0.53        0.84      4.15 o 
  -8   8   5       23.45       21.80      3.37 o 
  -7   8   5        7.95        6.94      1.86 o 
  -6   8   5        5.65        6.78      1.85 o 
  -5   8   5       15.41       14.35      2.32 o 
  -4   8   5       17.53       15.09      2.18 o 
  -3   8   5       12.65       14.44      2.07 o 
  -2   8   5       87.07       86.48      4.11 o 
  -1   8   5       14.68       13.52      1.81 o 
   0   8   5       57.68       61.44      3.42 o 
   1   8   5       12.91       12.50      1.86 o 
   2   8   5      192.86      196.39      6.07 o 
   3   8   5       53.07       57.10      2.01 o 
   4   8   5        0.33        1.00      0.72 o 
   5   8   5        2.23        0.41      0.95 o 
   6   8   5       21.07       30.69      2.19 o 
   7   8   5      681.37      797.71     13.24 o 
  -8   9   5        2.55        3.82      1.92 o 
  -7   9   5        8.96        7.12      2.01 o 
  -6   9   5       30.24       35.39      3.30 o 
  -5   9   5       19.92       16.98      2.37 o 
  -4   9   5      122.82      125.08      5.40 o 
  -3   9   5      341.65      338.31      8.53 o 
  -2   9   5       78.91       75.11      3.99 o 
  -1   9   5       10.24       10.35      1.83 o 
   0   9   5       68.53       66.58      3.63 o 
   1   9   5        4.65        4.42      1.44 o 
   2   9   5        7.75        8.79      1.33 o 
   3   9   5        3.07        2.01      2.35 o 
   4   9   5      210.02      220.66      4.00 o 
   5   9   5       50.34       54.43      2.19 o 
   6   9   5        2.08        0.30      1.11 o 
   7   9   5       22.35       26.98      2.33 o 
  -8  10   5        9.61       11.32      2.71 o 
  -7  10   5        9.64        8.41      2.23 o 
  -6  10   5        0.48        0.89      1.66 o 
  -5  10   5       17.09       14.02      2.27 o 
  -4  10   5       37.96       39.22      3.35 o 
  -3  10   5       75.21       81.34      4.45 o 
  -2  10   5       21.24       21.22      2.48 o 
  -1  10   5      110.52      112.24      4.97 o 
   0  10   5      127.60      119.67      5.09 o 
   1  10   5        1.51        1.01      1.18 o 
   2  10   5        0.00        0.11      0.88 o 
   3  10   5       18.85       20.04      1.70 o 
   4  10   5       15.36       13.13      1.22 o 
   5  10   5        4.26        2.76      0.91 o 
   6  10   5       65.03       77.22      3.39 o 
  -7  11   5        0.94       -1.44      1.90 o 
  -6  11   5        8.18       11.07      2.61 o 
  -5  11   5       66.38       67.10      4.45 o 
  -4  11   5      186.85      178.48      6.65 o 
  -3  11   5      120.16      123.05      5.45 o 
  -2  11   5       13.92       12.16      1.96 o 
  -1  11   5       19.18       16.34      2.17 o 
   0  11   5        3.20        5.20      1.72 o 
   1  11   5        6.49        4.01      1.10 o 
   2  11   5        0.98        1.21      1.06 o 
   3  11   5       75.88       78.24      3.19 o 
   4  11   5       55.90       54.52      5.44 o 
   5  11   5       38.26       44.05      2.61 o 
   6  11   5       27.48       24.74      3.04 o 
  -6  12   5      141.67      151.87      6.93 o 
  -5  12   5        4.18        5.89      2.13 o 
  -4  12   5       29.24       32.53      3.23 o 
  -3  12   5       47.38       45.02      3.48 o 
  -2  12   5       31.89       26.54      2.72 o 
  -1  12   5      172.86      162.74      6.24 o 
   0  12   5      185.43      181.15      4.76 o 
   1  12   5       14.21       13.00      1.54 o 
   2  12   5       20.12       30.07      2.96 o 
   3  12   5      103.68       99.46      5.53 o 
   4  12   5       51.05       56.11      4.35 o 
   5  12   5       57.72       63.61      4.59 o 
  -5  13   5       36.64       41.82      3.90 o 
  -4  13   5       34.48       30.99      3.41 o 
  -3  13   5        0.88       -1.86      1.86 o 
  -2  13   5      189.70      192.01      7.02 o 
  -1  13   5        6.13        6.59      1.35 o 
   0  13   5       71.61       71.30      4.65 o 
   1  13   5        9.19        7.53      2.22 o 
   2  13   5       10.43        7.12      1.90 o 
   3  13   5      219.28      232.63      8.56 o 
   4  13   5      205.86      222.77      8.26 o 
  -4  14   5        3.32        2.08      1.63 o 
  -3  14   5       25.85       24.04      2.80 o 
  -2  14   5       65.39       69.76      4.87 o 
  -1  14   5        8.10        5.74      1.89 o 
   0  14   5       40.04       50.23      4.22 o 
   1  14   5      102.00      111.15      6.07 o 
   2  14   5       58.16       77.45      5.18 o 
 -10   0   6        9.97        8.23      2.05 o 
  -9   0   6        6.03        3.79      1.22 o 
  -8   0   6       11.45       14.19      1.49 o 
  -7   0   6       40.89       39.17      1.76 o 
  -6   0   6      377.04      399.96      5.88 o 
  -5   0   6      224.42      215.33      4.21 o 
  -4   0   6        3.92        1.42      0.71 o 
  -3   0   6      128.24      129.50      7.53 o 
  -2   0   6       18.49       18.91      1.78 o 
  -1   0   6       13.24       12.09      1.03 o 
   0   0   6       58.41       54.33      1.88 o 
   1   0   6      867.34      867.46     11.33 o 
   2   0   6        0.75        1.71      1.25 o 
   3   0   6       27.11       26.07      2.60 o 
   4   0   6      748.69      710.69      8.23 o 
   5   0   6      115.64       93.00      3.98 o 
   6   0   6      937.42      918.99     13.09 o 
   7   0   6      103.02      103.66      4.78 o 
   8   0   6      131.22      134.36      5.96 o 
 -10   1   6        0.10        0.05      1.10 o 
  -9   1   6        6.12        6.68      0.91 o 
  -8   1   6       41.08       40.27      1.91 o 
  -7   1   6       29.94       34.29      1.71 o 
  -6   1   6      625.43      601.72      5.14 o 
  -5   1   6        9.85       12.80      0.96 o 
  -4   1   6       14.84       11.13      0.88 o 
  -3   1   6       10.28        7.27      0.63 o 
  -2   1   6      102.40       95.21      1.80 o 
  -1   1   6      517.84      493.61      3.94 o 
   0   1   6       38.95       39.37      1.36 o 
   1   1   6      148.38      144.00      2.80 o 
   2   1   6       14.75       12.70      0.87 o 
   3   1   6     1639.98     1669.92      9.23 o 
   4   1   6      110.07       97.29      2.93 o 
   5   1   6      116.50      110.33      3.25 o 
   6   1   6      152.78      135.92      5.03 o 
   7   1   6      144.82      165.43      5.91 o 
   8   1   6       72.90       73.08      4.56 o 
 -10   2   6        1.33        2.37      1.34 o 
  -9   2   6        1.89        0.77      0.94 o 
  -8   2   6        7.98       10.95      1.19 o 
  -7   2   6        2.88        2.97      0.87 o 
  -6   2   6       76.07       84.42      4.36 o 
  -5   2   6      409.69      407.98     13.41 o 
  -4   2   6       46.25       43.54      1.33 o 
  -3   2   6       48.46       52.29      1.62 o 
  -2   2   6      208.50      224.34      3.20 o 
  -1   2   6       10.49       11.87      0.84 o 
   0   2   6      121.47      131.44      4.37 o 
   1   2   6      200.82      174.29      2.71 o 
   2   2   6       32.22       28.78      1.71 o 
   3   2   6        1.93        1.20      0.90 o 
   4   2   6      414.04      388.46     14.37 o 
   5   2   6       98.14       81.26      2.88 o 
   6   2   6      488.18      466.01     20.93 o 
   7   2   6        7.32        3.13      1.27 o 
   8   2   6        3.70        5.35      1.55 o 
  -9   3   6        0.16        0.25      0.93 o 
  -8   3   6        0.83        1.02      0.85 o 
  -7   3   6       16.73       18.90      1.42 o 
  -6   3   6       91.81       82.29      2.37 o 
  -5   3   6       11.55       10.75      1.39 o 
  -4   3   6       40.02       41.20      1.57 o 
  -3   3   6       76.47       80.77      2.45 o 
  -2   3   6      351.00      335.20      4.61 o 
  -1   3   6       18.19       16.97      1.37 o 
   0   3   6      349.30      361.33      5.36 o 
   1   3   6      276.82      270.81      4.53 o 
   2   3   6       10.65       12.24      1.39 o 
   3   3   6      101.98      113.32      8.34 o 
   4   3   6        3.24        5.35      1.05 o 
   5   3   6      281.13      231.27      4.78 o 
   6   3   6       41.29       38.38      2.21 o 
   7   3   6       54.25       49.30      2.66 o 
   8   3   6       22.67       18.04      2.47 o 
  -9   4   6        2.08       -0.29      1.33 o 
  -8   4   6        8.33        7.28      1.06 o 
  -7   4   6        8.68        8.17      1.06 o 
  -6   4   6        0.04       -0.09      0.84 o 
  -5   4   6       25.31       25.06      1.53 o 
  -4   4   6        0.00        0.63      0.73 o 
  -3   4   6      476.30      511.49      5.80 o 
  -2   4   6       30.29       32.81      2.66 o 
  -1   4   6      143.30      141.32      4.89 o 
   0   4   6       60.03       64.70      3.45 o 
   1   4   6       61.59       58.30      2.18 o 
   2   4   6      111.63      111.29      3.09 o 
   3   4   6       81.75       75.15      4.12 o 
   4   4   6      192.68      171.27      3.90 o 
   5   4   6       39.94       44.42      2.25 o 
   6   4   6       23.71       31.64      2.07 o 
   7   4   6        0.72        0.35      1.09 o 
   8   4   6       72.32       80.82      3.60 o 
  -9   5   6        0.49        0.13      1.12 o 
  -8   5   6       50.70       52.00      5.33 o 
  -7   5   6       51.66       50.33      2.50 o 
  -6   5   6        0.66        0.75      1.22 o 
  -5   5   6       27.26       27.55      1.75 o 
  -4   5   6       46.06       45.82      1.96 o 
  -3   5   6       79.46       85.22      4.89 o 
  -2   5   6       86.59       88.99      4.11 o 
  -1   5   6       41.81       46.67      3.03 o 
   0   5   6       37.01       31.04      2.56 o 
   1   5   6      158.58      156.40      5.40 o 
   2   5   6      379.96      377.72      8.54 o 
   3   5   6      109.19       99.85      4.81 o 
   4   5   6      584.24      565.40      8.86 o 
   5   5   6       99.69      105.65      3.40 o 
   6   5   6       13.19       12.54      1.97 o 
   7   5   6       60.14       76.20      3.29 o 
  -9   6   6        1.90        2.77      1.43 o 
  -8   6   6        0.66        0.58      1.06 o 
  -7   6   6        6.10        6.58      1.24 o 
  -6   6   6        2.75        3.27      0.99 o 
  -5   6   6       34.56       32.69      1.85 o 
  -4   6   6        1.17        1.75      0.86 o 
  -3   6   6        0.04        2.18      1.56 o 
  -2   6   6       88.31       90.74      4.29 o 
  -1   6   6        3.05        1.97      1.15 o 
   0   6   6       78.11       76.92      3.93 o 
   1   6   6      120.34      105.14      4.55 o 
   2   6   6      170.47      162.70      5.80 o 
   3   6   6       95.56       84.68      4.45 o 
   4   6   6      140.07      129.25      5.76 o 
   5   6   6        0.22        0.96      1.04 o 
   6   6   6        8.45        8.80      1.60 o 
   7   6   6       30.61       27.37      3.17 o 
  -8   7   6        2.10        2.17      1.09 o 
  -7   7   6        2.37        0.84      1.01 o 
  -6   7   6       20.18       16.87      2.21 o 
  -5   7   6        9.27        5.79      1.02 o 
  -4   7   6       25.62       26.14      2.68 o 
  -3   7   6       12.56       16.96      2.34 o 
  -2   7   6       48.74       52.15      3.41 o 
  -1   7   6        6.47        9.39      1.76 o 
   0   7   6      158.83      152.10      5.53 o 
   1   7   6       15.55       14.63      2.25 o 
   2   7   6       48.88       49.22      3.41 o 
   3   7   6       99.90       91.96      4.71 o 
   4   7   6        1.16       -0.51      1.47 o 
   5   7   6        4.15        4.24      1.60 o 
   6   7   6       59.36       61.78      2.98 o 
   7   7   6       99.58       99.08      3.85 o 
  -8   8   6        0.29       -1.25      1.32 o 
  -7   8   6        4.73        4.85      1.21 o 
  -6   8   6        0.55       -1.08      1.08 o 
  -5   8   6       34.21       36.18      2.02 o 
  -4   8   6        6.21        7.12      1.87 o 
  -3   8   6      363.10      345.46      9.11 o 
  -2   8   6       89.17       87.15      4.56 o 
  -1   8   6       14.48       11.33      1.92 o 
   0   8   6      573.74      544.09     10.51 o 
   1   8   6      610.06      570.32     11.05 o 
   2   8   6      821.34      749.71     12.74 o 
   3   8   6        0.04       -1.15      1.15 o 
   4   8   6      120.78      117.72      4.02 o 
   5   8   6       96.06      101.52      5.38 o 
   6   8   6       90.28      111.41      4.00 o 
  -8   9   6        7.77        5.09      1.26 o 
  -7   9   6        7.07       11.55      1.60 o 
  -6   9   6        1.79        1.82      1.10 o 
  -5   9   6       11.88       11.38      2.11 o 
  -4   9   6        6.39        6.53      1.97 o 
  -3   9   6        5.83        5.72      1.82 o 
  -2   9   6      128.46      123.92      5.34 o 
  -1   9   6       18.09       15.81      2.15 o 
   0   9   6      169.89      155.11      5.90 o 
   1   9   6      887.70      923.56     14.20 o 
   2   9   6       50.23       57.64      3.89 o 
   3   9   6      231.05      234.05      5.37 o 
   4   9   6      125.08      135.83      4.22 o 
   5   9   6       29.73       30.61      3.32 o 
   6   9   6       33.58       25.27      3.29 o 
  -7  10   6       25.09       32.12      2.37 o 
  -6  10   6        3.36        2.46      1.90 o 
  -5  10   6       64.60       69.79      4.59 o 
  -4  10   6       33.19       36.52      3.27 o 
  -3  10   6       79.89       83.93      4.76 o 
  -2  10   6       85.58       87.27      4.76 o 
  -1  10   6        0.45       -1.14      1.65 o 
   0  10   6      133.59      143.10      5.89 o 
   1  10   6       44.81       34.64      3.09 o 
   2  10   6       33.84       30.98      2.15 o 
   3  10   6       42.68       36.98      2.33 o 
   4  10   6       74.71       71.38      3.24 o 
   5  10   6      238.43      245.96      8.48 o 
  -6  11   6       10.87       11.84      2.65 o 
  -5  11   6        8.20        8.52      2.35 o 
  -4  11   6       10.99       12.58      2.35 o 
  -3  11   6       56.49       60.37      4.20 o 
  -2  11   6       28.91       33.53      3.25 o 
  -1  11   6        0.40       -0.51      1.64 o 
   0  11   6      160.38      143.85      6.14 o 
   1  11   6       28.17       23.19      1.94 o 
   2  11   6      113.77      105.94      3.83 o 
   3  11   6      252.00      267.91      6.68 o 
   4  11   6       53.29       53.61      2.90 o 
  -5  12   6        2.43        2.61      1.92 o 
  -4  12   6        2.95        1.79      1.58 o 
  -3  12   6       42.36       43.05      3.71 o 
  -2  12   6       10.26       12.80      2.42 o 
  -1  12   6        0.36        1.55      1.46 o 
   0  12   6       24.56       22.05      2.66 o 
   1  12   6      211.41      218.69      5.58 o 
   2  12   6       29.38       22.96      2.07 o 
   3  12   6        0.05       -0.72      1.23 o 
   4  12   6      173.78      226.26      8.59 o 
  -4  13   6        0.33       -1.00      1.90 o 
  -3  13   6        2.92        3.28      1.97 o 
  -2  13   6       38.90       37.49      3.53 o 
  -1  13   6      218.65      225.94      8.03 o 
   0  13   6        3.08       -0.38      1.29 o 
   1  13   6       10.43       11.63      3.07 o 
   2  13   6        0.11        1.21      2.03 o 
  -1  14   6       14.36       14.87      4.31 o 
  -9   1   7        1.02        0.12      1.10 o 
  -8   1   7        0.02        0.50      0.87 o 
  -7   1   7       24.08       27.04      1.63 o 
  -6   1   7       14.17       13.44      1.24 o 
  -5   1   7        0.45        1.16      0.72 o 
  -4   1   7        1.81        0.37      0.71 o 
  -3   1   7        0.45        0.50      0.53 o 
  -2   1   7        4.38        4.37      0.62 o 
  -1   1   7      158.66      151.91      2.43 o 
   0   1   7       85.29       85.40      2.14 o 
   1   1   7        0.07        1.23      0.93 o 
   2   1   7      247.48      251.02      4.98 o 
   3   1   7       59.24       61.32      2.68 o 
   4   1   7       10.96       13.12      2.12 o 
   5   1   7        4.84        4.71      1.04 o 
   6   1   7       50.87       56.86      2.77 o 
   7   1   7        2.20        7.12      1.75 o 
  -9   2   7        0.59        0.34      0.95 o 
  -8   2   7       10.13        7.32      1.13 o 
  -7   2   7        7.82        7.00      1.26 o 
  -6   2   7       44.65       47.83      1.96 o 
  -5   2   7       18.73       19.64      1.67 o 
  -4   2   7        1.97        1.60      2.27 o 
  -3   2   7      143.01      144.27      2.95 o 
  -2   2   7       52.75       42.44      1.37 o 
  -1   2   7        0.17        0.50      0.59 o 
   0   2   7       23.71       20.94      1.12 o 
   1   2   7      252.68      262.78      4.79 o 
   2   2   7      202.85      206.54      4.47 o 
   3   2   7      526.76      528.68      7.56 o 
   4   2   7      158.80      163.39      4.49 o 
   5   2   7        1.32        2.79      1.89 o 
   6   2   7        2.20        1.85      0.97 o 
   7   2   7        7.56        4.05      1.21 o 
  -9   3   7        1.00        1.37      1.04 o 
  -8   3   7        3.18        3.09      1.00 o 
  -7   3   7       38.93       35.83      1.86 o 
  -6   3   7        3.00        3.39      0.91 o 
  -5   3   7        9.10        8.66      0.97 o 
  -4   3   7       21.22       18.95      1.61 o 
  -3   3   7       64.13       61.51      3.59 o 
  -2   3   7       79.27       70.55      3.80 o 
  -1   3   7       50.35       48.85      2.06 o 
   0   3   7        7.03        5.93      1.05 o 
   1   3   7      628.18      620.44      7.28 o 
   2   3   7      351.06      345.46      7.55 o 
   3   3   7      477.41      475.04     11.40 o 
   4   3   7       68.14       63.05      3.45 o 
   5   3   7       18.36       17.58      2.70 o 
   6   3   7      154.77      178.68      7.42 o 
   7   3   7       22.75       22.73      2.01 o 
  -9   4   7        4.61        5.93      1.42 o 
  -8   4   7        9.68       11.33      1.31 o 
  -7   4   7        6.92        6.60      1.10 o 
  -6   4   7        5.19        4.40      1.21 o 
  -5   4   7       11.79       12.78      1.39 o 
  -4   4   7        2.24        0.41      0.77 o 
  -3   4   7       18.50       15.65      2.17 o 
  -2   4   7       41.28       45.60      3.18 o 
  -1   4   7      275.19      280.12      7.36 o 
   0   4   7      135.73      133.76      3.19 o 
   1   4   7        2.60        1.57      1.23 o 
   2   4   7       62.72       59.79      2.55 o 
   3   4   7        0.07        0.20      0.96 o 
   4   4   7      176.31      171.38      6.61 o 
   5   4   7       60.49       58.02      4.24 o 
   6   4   7        3.24        1.68      1.81 o 
   7   4   7       61.50       65.79      3.20 o 
  -8   5   7        1.78        1.42      1.08 o 
  -7   5   7       15.00       14.99      1.63 o 
  -6   5   7        0.00        0.28      1.09 o 
  -5   5   7        4.82        4.92      1.08 o 
  -4   5   7        1.09        0.99      1.29 o 
  -3   5   7       30.68       28.86      2.78 o 
  -2   5   7       13.67       12.26      2.10 o 
  -1   5   7        8.40       10.40      1.81 o 
   0   5   7      132.99      149.55      5.62 o 
   1   5   7       14.69       15.95      2.20 o 
   2   5   7       24.34       25.50      2.65 o 
   3   5   7       15.17       15.57      2.44 o 
   4   5   7       66.66       57.25      4.11 o 
   5   5   7      197.31      186.78      7.53 o 
   6   5   7      157.85      167.63      7.37 o 
  -8   6   7        1.71       -1.74      1.74 o 
  -7   6   7        0.30       -0.70      1.12 o 
  -6   6   7        4.89        2.51      2.59 o 
  -5   6   7        9.71        8.78      1.25 o 
  -4   6   7       44.13       41.63      3.51 o 
  -3   6   7        0.97        0.70      1.35 o 
  -2   6   7       71.89       77.86      4.37 o 
  -1   6   7        1.36        0.85      1.32 o 
   0   6   7      184.92      172.69      6.17 o 
   1   6   7      242.85      218.31      7.07 o 
   2   6   7      433.34      439.43     10.01 o 
   3   6   7      206.43      207.63      7.31 o 
   4   6   7       23.09       22.45      2.70 o 
   5   6   7       86.31       83.38      5.17 o 
   6   6   7       20.11       19.71      3.03 o 
  -8   7   7        5.36        4.52      2.48 o 
  -7   7   7        3.94        4.33      2.24 o 
  -6   7   7        0.59        0.74      1.00 o 
  -5   7   7      127.81      130.01      5.90 o 
  -4   7   7       35.94       37.06      3.45 o 
  -3   7   7        4.62        2.51      1.55 o 
  -2   7   7       65.89       60.24      3.88 o 
  -1   7   7        1.27        1.08      1.31 o 
   0   7   7      241.52      243.46      7.49 o 
   1   7   7       19.71       15.11      2.33 o 
   2   7   7      218.69      199.93      6.94 o 
   3   7   7       18.40       19.46      2.65 o 
   4   7   7       12.79       17.14      2.69 o 
   5   7   7      298.37      301.28      9.70 o 
   6   7   7        2.85        0.97      1.86 o 
  -7   8   7        0.07        2.33      1.61 o 
  -6   8   7       11.76       12.19      2.52 o 
  -5   8   7        0.12        1.46      1.82 o 
  -4   8   7       14.94       17.56      2.68 o 
  -3   8   7        3.54        5.24      1.75 o 
  -2   8   7       49.25       46.57      3.68 o 
  -1   8   7        0.50        2.46      1.54 o 
   0   8   7        3.46        5.10      1.92 o 
   1   8   7       26.71       26.79      2.97 o 
   2   8   7       56.38       55.95      3.93 o 
   3   8   7       26.53       25.28      2.00 o 
   4   8   7        4.68        6.78      1.98 o 
   5   8   7      461.65      527.88     12.67 o 
  -7   9   7        0.68        8.40      2.29 o 
  -6   9   7       20.99       21.60      3.12 o 
  -5   9   7      131.20      129.24      6.41 o 
  -4   9   7       29.60       26.57      3.14 o 
  -3   9   7       17.70       16.51      2.50 o 
  -2   9   7        8.32        7.69      1.93 o 
  -1   9   7        7.32        6.33      1.89 o 
   0   9   7       14.83       14.74      2.37 o 
   1   9   7        3.98        6.91      2.05 o 
   2   9   7      126.17      121.77      5.79 o 
   3   9   7       23.08       19.66      2.21 o 
   4   9   7        3.18        0.37      1.89 o 
   5   9   7        0.42        2.46      2.08 o 
  -6  10   7        5.42        7.24      2.29 o 
  -5  10   7       12.78       16.30      2.88 o 
  -4  10   7        6.59        6.00      1.98 o 
  -3  10   7       30.13       32.26      3.33 o 
  -2  10   7       17.01       17.92      2.52 o 
  -1  10   7        1.06        2.00      1.64 o 
   0  10   7        0.07        0.01      1.59 o 
   1  10   7        8.55        8.07      2.14 o 
   2  10   7        9.61        9.62      2.80 o 
   3  10   7        4.49        3.13      1.64 o 
   4  10   7       36.79       39.56      3.78 o 
  -5  11   7       28.92       27.83      3.32 o 
  -4  11   7       20.55       17.03      2.90 o 
  -3  11   7        1.83        0.02      1.74 o 
  -2  11   7        8.95       10.55      2.23 o 
  -1  11   7        0.09       -1.40      2.01 o 
   0  11   7        4.97        4.41      1.81 o 
   1  11   7       52.18       54.38      4.07 o 
   2  11   7       40.64       41.91      2.76 o 
   3  11   7       60.53       65.12      3.32 o 
  -4  12   7       33.96       34.76      3.64 o 
  -3  12   7       30.77       29.17      3.49 o 
  -2  12   7       47.40       56.12      4.47 o 
  -1  12   7        3.66        1.74      1.63 o 
   0  12   7        2.49        1.69      1.60 o 
   1  12   7        1.71        1.00      1.78 o 
   2  12   7        0.01       -0.73      1.28 o 
  -8   0   8        5.79        5.42      2.07 o 
  -7   0   8       74.78       79.70      4.84 o 
  -6   0   8       10.01        9.59      1.96 o 
  -5   0   8       18.18       16.43      1.49 o 
  -4   0   8       11.85        8.24      1.19 o 
  -3   0   8        1.70        1.94      1.31 o 
  -2   0   8        2.10        2.48      0.95 o 
  -1   0   8       49.13       44.43      2.18 o 
   0   0   8       16.24       14.41      1.90 o 
   1   0   8      199.36      209.83      6.63 o 
   2   0   8      543.50      528.61     10.85 o 
   3   0   8       64.30       62.04      4.18 o 
   4   0   8      222.06      240.63      8.09 o 
   5   0   8      169.07      182.32      7.47 o 
   6   0   8      224.53      243.21      8.98 o 
  -8   1   8       79.07       77.27      3.56 o 
  -7   1   8        1.95        4.81      1.46 o 
  -6   1   8        4.04        4.76      1.02 o 
  -5   1   8        0.64        1.72      0.83 o 
  -4   1   8        0.29        1.48      0.75 o 
  -3   1   8       27.77       26.70      1.51 o 
  -2   1   8       19.68       20.31      1.10 o 
  -1   1   8      108.81      119.71      2.74 o 
   0   1   8        2.13        1.97      0.69 o 
   1   1   8      395.12      391.44      6.31 o 
   2   1   8       18.25       24.67      1.88 o 
   3   1   8       62.62       55.93      2.87 o 
   4   1   8      279.16      281.08      6.22 o 
   5   1   8       48.09       60.81      3.17 o 
   6   1   8        4.74        4.06      1.45 o 
  -8   2   8       12.49       14.96      1.57 o 
  -7   2   8       62.87       62.68      2.56 o 
  -6   2   8        5.53        4.96      1.04 o 
  -5   2   8        1.36        2.49      0.87 o 
  -4   2   8       89.95       91.45      2.61 o 
  -3   2   8        5.79        4.42      1.02 o 
  -2   2   8       41.74       45.27      2.20 o 
  -1   2   8        0.36        0.80      0.95 o 
   0   2   8        0.78       -1.02      1.02 o 
   1   2   8       18.55       22.92      1.98 o 
   2   2   8      156.68      160.36      4.27 o 
   3   2   8       16.69       16.85      1.73 o 
   4   2   8      126.89      119.03      4.06 o 
   5   2   8       63.61       69.62      3.36 o 
   6   2   8        4.75        2.83      1.50 o 
  -8   3   8       27.40       26.36      1.84 o 
  -7   3   8       16.52       13.99      3.60 o 
  -6   3   8        4.49        1.53      1.89 o 
  -5   3   8       34.12       38.19      2.37 o 
  -4   3   8       32.94       33.01      2.15 o 
  -3   3   8        1.18        1.41      1.33 o 
  -2   3   8       55.64       55.97      2.42 o 
  -1   3   8       79.84       85.29      2.84 o 
   0   3   8        0.05       -1.64      1.64 o 
   1   3   8        9.77        5.96      1.69 o 
   2   3   8       19.80       22.76      1.86 o 
   3   3   8      251.51      237.84      5.39 o 
   4   3   8      111.79      114.38      3.98 o 
   5   3   8       26.85       25.67      2.29 o 
   6   3   8        4.85        4.11      1.61 o 
  -8   4   8        2.91        1.73      1.80 o 
  -7   4   8        2.93        2.92      1.36 o 
  -6   4   8       15.25       16.41      1.64 o 
  -5   4   8       62.19       71.45      4.48 o 
  -4   4   8        0.59        2.25      1.77 o 
  -3   4   8       25.01       21.40      2.51 o 
  -2   4   8       23.24       26.23      2.76 o 
  -1   4   8        0.07        0.45      0.77 o 
   0   4   8       67.99       67.63      4.19 o 
   1   4   8       34.82       36.31      3.17 o 
   2   4   8       38.18       34.43      3.26 o 
   3   4   8        4.26        2.62      1.82 o 
   4   4   8        1.82        0.62      1.17 o 
   5   4   8        0.66        0.08      1.30 o 
   6   4   8       77.60       91.19      5.70 o 
  -7   5   8       10.55        8.98      1.51 o 
  -6   5   8        5.55        3.95      1.13 o 
  -5   5   8        0.00        2.82      1.88 o 
  -4   5   8       25.56       27.62      2.98 o 
  -3   5   8       13.18       11.23      2.09 o 
  -2   5   8        7.73        8.73      2.06 o 
  -1   5   8       77.97       76.84      4.49 o 
   0   5   8       26.50       30.42      3.04 o 
   1   5   8      133.80      132.50      5.80 o 
   2   5   8      404.91      383.77     10.06 o 
   3   5   8       25.82       29.20      3.26 o 
   4   5   8        0.64        1.35      1.64 o 
   5   5   8       24.61       33.21      3.57 o 
  -7   6   8        0.06        0.93      1.35 o 
  -6   6   8        1.27        0.69      1.58 o 
  -5   6   8        1.62        3.81      1.94 o 
  -4   6   8        0.46       -0.21      1.60 o 
  -3   6   8        1.78        0.92      1.44 o 
  -2   6   8       28.25       33.15      3.25 o 
  -1   6   8       28.55       27.17      2.97 o 
   0   6   8      122.70      131.71      5.87 o 
   1   6   8        2.56        2.32      1.55 o 
   2   6   8        6.40        4.49      1.78 o 
   3   6   8        0.00       -0.27      1.57 o 
   4   6   8        0.80        2.15      1.84 o 
   5   6   8       77.55       66.04      4.90 o 
  -7   7   8        4.61        4.82      2.07 o 
  -6   7   8        6.69        6.90      2.27 o 
  -5   7   8       11.10       15.08      2.89 o 
  -4   7   8        3.21        2.68      1.61 o 
  -3   7   8        6.99        7.02      1.99 o 
  -2   7   8        2.68        1.19      1.58 o 
  -1   7   8       18.68       24.58      3.02 o 
   0   7   8       23.45       25.09      3.02 o 
   1   7   8       22.01       21.03      2.81 o 
   2   7   8       28.70       25.48      2.98 o 
   3   7   8        0.42        0.81      1.54 o 
   4   7   8       56.36       64.36      4.78 o 
  -6   8   8        0.80        1.05      1.85 o 
  -5   8   8       70.51       75.32      5.08 o 
  -4   8   8       31.98       28.95      3.36 o 
  -3   8   8       16.52       15.33      2.61 o 
  -2   8   8      128.48      131.74      6.16 o 
  -1   8   8       46.95       42.29      3.87 o 
   0   8   8      313.73      288.23      8.87 o 
   1   8   8        2.28        4.80      2.05 o 
   2   8   8       52.01       53.91      4.15 o 
   3   8   8       15.46       13.49      2.52 o 
   4   8   8        7.18        7.61      2.29 o 
  -5   9   8        4.46        3.74      2.05 o 
  -4   9   8        1.28       -0.69      1.91 o 
  -3   9   8       11.74       14.36      2.61 o 
  -2   9   8        9.03        5.28      1.83 o 
  -1   9   8      322.44      340.06     10.01 o 
   0   9   8       30.67       37.04      3.66 o 
   1   9   8       30.95       27.85      3.23 o 
   2   9   8        7.02        4.65      1.87 o 
   3   9   8       75.04       76.87      5.18 o 
  -4  10   8       36.51       33.35      3.66 o 
  -3  10   8        0.44       -0.25      1.99 o 
  -2  10   8       38.91       37.91      3.73 o 
  -1  10   8      110.78      105.78      5.89 o 
   0  10   8       88.65       97.41      5.65 o 
   1  10   8      101.84       97.16      5.64 o 
   2  10   8       46.03       52.65      4.38 o 
  -3  11   8        5.39        3.53      1.84 o 
  -2  11   8       15.77       13.17      2.60 o 
  -1  11   8        5.20        5.65      2.11 o 
   0  11   8       11.00       11.21      2.81 o 
   1  11   8       46.65       43.16      3.98 o 
  -7   1   9        0.70        1.97      1.27 o 
  -6   1   9        1.07        1.66      2.23 o 
  -5   1   9        5.20        6.72      1.73 o 
  -4   1   9        0.28        0.05      0.83 o 
  -3   1   9       35.70       30.26      1.80 o 
  -2   1   9       22.46       24.51      1.54 o 
  -1   1   9        5.25        6.30      1.27 o 
   0   1   9      154.86      157.90      4.31 o 
   1   1   9        7.95        8.27      1.37 o 
   2   1   9        8.88        9.46      1.54 o 
   3   1   9        1.80        1.31      1.37 o 
   4   1   9       10.11        8.92      2.32 o 
   5   1   9        0.38        2.31      3.59 o 
  -7   2   9        2.52        3.32      3.44 o 
  -6   2   9        0.06        0.81      0.98 o 
  -5   2   9       14.65       14.87      1.38 o 
  -4   2   9        0.69        0.15      0.82 o 
  -3   2   9       13.93       10.48      1.37 o 
  -2   2   9        4.83        4.85      1.14 o 
  -1   2   9      141.04      153.74      4.12 o 
   0   2   9       46.17       54.20      3.91 o 
   1   2   9      269.11      267.95      8.23 o 
   2   2   9       37.60       35.37      2.32 o 
   3   2   9        2.00        1.34      3.25 o 
   4   2   9       27.74       35.04      2.59 o 
  -7   3   9        1.35        2.68      1.64 o 
  -6   3   9        0.29       -0.84      0.98 o 
  -5   3   9        1.20        1.04      0.99 o 
  -4   3   9       10.97        7.85      1.48 o 
  -3   3   9        2.22        0.99      1.58 o 
  -2   3   9       10.57        8.16      2.16 o 
  -1   3   9       58.86       59.48      4.06 o 
   0   3   9       73.02       66.79      4.37 o 
   1   3   9       77.88       67.59      4.40 o 
   2   3   9       32.93       36.52      3.48 o 
   3   3   9       12.83       14.59      2.75 o 
   4   3   9       26.09       31.76      2.42 o 
  -7   4   9        2.52        0.69      1.76 o 
  -6   4   9        0.87       -1.49      1.96 o 
  -5   4   9        3.76        3.74      1.56 o 
  -4   4   9        5.50        6.36      1.73 o 
  -3   4   9       32.02       30.29      2.38 o 
  -2   4   9       13.57       12.90      1.54 o 
  -1   4   9       15.22       16.03      2.45 o 
   0   4   9        9.09       10.81      2.31 o 
   1   4   9        5.79        3.69      1.82 o 
   2   4   9        7.81        5.85      1.98 o 
   3   4   9        0.17        0.88      1.78 o 
   4   4   9       35.16       42.61      4.14 o 
  -6   5   9        0.02       -2.06      2.17 o 
  -5   5   9        0.24        0.11      1.60 o 
  -4   5   9        1.23        0.33      1.59 o 
  -3   5   9       10.19        7.37      2.02 o 
  -2   5   9       38.04       39.55      2.33 o 
  -1   5   9        6.75        6.48      2.03 o 
   0   5   9        3.53        4.84      2.00 o 
   1   5   9       43.27       53.18      4.15 o 
   2   5   9       59.91       60.88      4.39 o 
   3   5   9       84.70       84.42      5.24 o 
   4   5   9       35.92       37.72      3.99 o 
  -6   6   9        2.71        2.21      1.89 o 
  -5   6   9        0.20        0.77      1.91 o 
  -4   6   9        5.93        5.10      1.90 o 
  -3   6   9        0.17        0.35      1.69 o 
  -2   6   9        0.25        1.79      1.71 o 
  -1   6   9       93.96       87.79      5.20 o 
   0   6   9      130.34      138.59      6.47 o 
   1   6   9       46.90       48.94      4.17 o 
   2   6   9        1.51        1.73      1.98 o 
   3   6   9        3.25        5.02      2.02 o 
  -5   7   9        0.40        1.35      2.00 o 
  -4   7   9        1.06       -1.82      1.99 o 
  -3   7   9        0.23       -0.09      1.78 o 
  -2   7   9       62.84       69.73      4.84 o 
  -1   7   9        1.29        3.05      2.06 o 
   0   7   9        2.14       -0.05      1.83 o 
   1   7   9        0.02        2.52      2.13 o 
   2   7   9        6.12        6.72      2.15 o 
   3   7   9      216.62      219.52      8.61 o 
  -4   8   9        5.97        2.42      1.97 o 
  -3   8   9        0.41        1.96      1.99 o 
  -2   8   9       11.88       12.37      2.58 o 
  -1   8   9        7.03        8.75      2.51 o 
   0   8   9       44.65       43.33      3.92 o 
   1   8   9       12.59       13.39      2.73 o 
   2   8   9        0.34       -0.03      2.15 o 
  -3   9   9        2.63        3.55      2.17 o 
  -2   9   9        1.74        0.88      1.83 o 
  -1   9   9        1.05        1.11      1.90 o 
   0   9   9       35.36       29.02      3.53 o 
  -5   0  10        1.81        5.56      2.06 o 
  -4   0  10        0.40        1.04      1.48 o 
  -3   0  10        0.03       -1.43      1.74 o 
  -2   0  10        1.80       -0.19      1.34 o 
  -1   0  10       73.85       77.23      4.60 o 
   0   0  10      122.79      139.54      6.12 o 
   1   0  10       12.24       19.35      2.76 o 
   2   0  10        9.39        6.44      2.00 o 
   3   0  10       83.81      105.05      5.97 o 
  -5   1  10        1.54        1.56      1.51 o 
  -4   1  10        3.77        2.58      1.69 o 
  -3   1  10       13.50       14.97      2.16 o 
  -2   1  10       13.43       13.12      1.65 o 
  -1   1  10       46.14       47.24      3.83 o 
   0   1  10       56.46       78.35      4.87 o 
   1   1  10       45.97       45.02      3.88 o 
   2   1  10       85.02       84.79      3.78 o 
   3   1  10        0.01        1.96      1.42 o 
  -5   2  10        0.16       -0.62      1.02 o 
  -4   2  10       10.77        9.48      1.56 o 
  -3   2  10        7.32        9.22      1.93 o 
  -2   2  10        0.05        3.46      1.69 o 
  -1   2  10        3.16        5.26      1.96 o 
   0   2  10        4.41       10.28      2.56 o 
   1   2  10        0.07        0.52      1.92 o 
   2   2  10        8.44        0.20      1.81 o 
  -5   3  10        0.20        0.86      1.25 o 
  -4   3  10        7.28        7.06      1.43 o 
  -3   3  10        3.71       -0.06      1.15 o 
  -2   3  10        0.32        1.69      1.12 o 
  -1   3  10        0.66       -1.59      1.81 o 
   0   3  10       12.18       20.53      3.07 o 
   1   3  10       68.17       68.69      4.85 o 
   2   3  10       50.32       52.50      4.21 o 
  -5   4  10        5.95        8.50      3.35 o 
  -4   4  10        5.85        7.64      1.58 o 
  -3   4  10        5.98        4.36      1.82 o 
  -2   4  10       18.66       20.34      2.93 o 
  -1   4  10        2.73        1.30      1.72 o 
   0   4  10        3.81        5.92      2.28 o 
   1   4  10       21.04       26.65      3.29 o 
   2   4  10        4.99        7.30      2.38 o 
  -4   5  10        0.72        0.76      1.13 o 
  -3   5  10       19.29       20.60      3.00 o 
  -2   5  10        0.76        1.35      1.94 o 
  -1   5  10       57.67       63.15      4.72 o 
   0   5  10      113.14      115.64      6.19 o 
   1   5  10        0.38        3.55      2.37 o 
  -3   6  10        3.39        2.36      1.15 o 
  -2   6  10       27.24       27.53      3.54 o 
  -1   6  10        1.58        1.75      2.15 o 
   0   6  10        6.35        5.53      2.10 o 
                                                 
